# Supplementary material for: Transcriptome changes between compatible and incompatible graft combination of Litchi chinensis by digital gene expression profile
Source: Sci Rep. 2017 Jun 21;7:3954. doi: 10.1038/s41598-017-04328-x (PMC5479835; doi:10.1038/s41598-017-04328-x)
Supplement: Supplementary file 2 — Supplementary XLS File [file 41598_2017_4328_MOESM2_ESM.xls]

## Sheet: DEGs in the compatible graft 
GeneID	Length	jghn0dA_Uniq_reads_num(5710216)	jghn0dA_Coverage	jghn0dA_RPKM	jghn14dA_Uniq_reads_num(5731928)	jghn14dA_Coverage	jghn14dA_RPKM	jghn21dA_Uniq_reads_num(5794661)	jghn21dA_Coverage	jghn21dA_RPKM	zyh0dA_Uniq_reads_num(6159168)	zyh0dA_Coverage	zyh0dA_RPKM	zyh14dA_Uniq_reads_num(5799554)	zyh14dA_Coverage	zyh14dA_RPKM	zyh21dA_Uniq_reads_num(5678639)	zyh21dA_Coverage	zyh21dA_RPKM	KEGG Orthology	GO Component	GO Function	GO Process	Blast nr
Litchi_GLEAN_10042637	1461	27485	0.9603	3294.53	24313	0.9603	2903.27	8934	0.95	1055.28	30723	0.9918	3414.22	24954	0.9603	2945.07	17540	0.9603	2114.15	-	-	-	-	gi|255559090|ref|XP_002520567.1|/1.56032e-19/Repetitive proline-rich cell wall protein 2 precursor, putative [Ricinus communis]
Litchi_GLEAN_10039315	309	26077	0.9968	14779.1	52535	0.9968	29661.3	68300	0.9968	38144.7	19813	0.9968	10410.5	58253	0.9968	32506.1	69440	0.9968	39573.7	-	-	-	-	gi|22653808|sp|Q39644.1|LEA5_CITSI/7.55e-19/RecName: Full=Late embryogenesis abundant protein Lea5
Litchi_GLEAN_10056928	1062	23190	0.9991	3824.05	3311	0.9953	543.919	4197	0.9991	682.003	4210	0.9972	643.629	3407	0.9991	553.163	6447	0.9972	1069.03	K09286|1|2e-72|270|rcu:RCOM_1034530|EREBP-like factor	-	-	-	gi|118488563|gb|ABK96094.1|/1.91167e-73/unknown [Populus trichocarpa]
Litchi_GLEAN_10009088	2145	17389	0.9986	1419.69	1636	0.9734	133.062	1623	0.9925	130.576	5823	0.9995	440.755	2017	0.9972	162.138	1573	0.9716	129.139	K15172|1|5e-30|131|vcn:VOLCADRAFT_106802|transcription elongation factor SPT5	-	-	-	gi|225448453|ref|XP_002269430.1|/0/PREDICTED: zinc finger CCCH domain-containing protein 29-like [Vitis vinifera]
Litchi_GLEAN_10029688	1182	17213	0.9983	2550.27	6033	0.9983	890.461	4842	0.9983	706.935	4025	0.9975	552.874	4773	0.9983	696.273	3687	0.9992	549.302	K00789|1|0.0|754|vvi:100243560|S-adenosylmethionine synthetase [EC:2.5.1.6]	GO:0005618//cell wall;GO:0005730//nucleolus;GO:0005886//plasma membrane	GO:0004478//methionine adenosyltransferase activity;GO:0046872//metal ion binding;GO:0005524//ATP binding	GO:0006555//methionine metabolic process;GO:0009651//response to salt stress;GO:0009409//response to cold;GO:0006556//S-adenosylmethionine biosynthetic process;GO:0006730//one-carbon metabolic process;GO:0009809//lignin biosynthetic process	gi|75297911|sp|Q84MM2.1|METK_LITCN/0/RecName: Full=S-adenosylmethionine synthase; Short=AdoMet synthase; AltName: Full=Methionine adenosyltransferase; Short=MAT
Litchi_GLEAN_10011638	1314	16948	0.9977	2258.76	3350	0.997	444.784	2621	0.9977	344.226	24630	0.9985	3043.32	4038	0.9977	529.879	4967	0.9985	665.663	-	-	-	-	gi|147772328|emb|CAN77950.1|/3.98201e-45/hypothetical protein VITISV_016129 [Vitis vinifera]
Litchi_GLEAN_10033982	1584	15860	0.9987	1753.46	2069	0.9937	227.879	1917	0.9956	208.852	1838	0.9956	188.395	1691	0.9962	184.075	1829	0.9943	203.336	K01904|1|3e-50|197|sbi:SORBI_01g016420|4-coumarate--CoA ligase [EC:6.2.1.12]	GO:0048046//apoplast;GO:0009507//chloroplast	GO:0008756//o-succinylbenzoate-CoA ligase activity	GO:0046686//response to cadmium ion;GO:0008152//metabolic process	gi|225426389|ref|XP_002272145.1|/0/PREDICTED: putative peroxisomal-coenzyme A synthetase [Vitis vinifera]
Litchi_GLEAN_10052959	816	14071	0.9988	3019.83	2162	0.9951	462.237	1483	0.9951	313.634	4889	0.9963	972.765	2210	0.9963	466.99	1189	0.9963	256.595	-	GO:0005794//Golgi apparatus;GO:0009506//plasmodesma;GO:0005886//plasma membrane;GO:0005576//extracellular region	-	GO:0009693//ethylene biosynthetic process;GO:0009611//response to wounding;GO:0009612//response to mechanical stimulus;GO:0010200//response to chitin;GO:0050832//defense response to fungus;GO:0007568//aging	gi|380719865|gb|AFD63133.1|/1.76351e-98/senescence-associated protein [Vitis quinquangularis]
Litchi_GLEAN_10033838	1101	13695	0.9991	2178.32	5037	0.9991	798.149	5222	0.9973	818.505	4073	0.9991	600.627	4177	0.9991	654.158	3910	0.9991	625.382	-	-	-	-	gi|449462519|ref|XP_004148988.1|/2.34377e-109/PREDICTED: uncharacterized protein LOC101208173 [Cucumis sativus]
Litchi_GLEAN_10046542	867	13176	0.9988	2661.41	477	0.9954	95.9839	512	0.9862	101.911	925	0.9908	173.221	467	0.9862	92.8759	563	0.9942	114.352	K13464|1|5e-75|278|pop:POPTR_739192|jasmonate ZIM domain-containing protein	-	-	-	gi|297381026|gb|ADI39634.1|/4.44621e-75/plastid jasmonates ZIM-domain protein [Hevea brasiliensis]
Litchi_GLEAN_10046569	2484	12693	0.9996	894.87	4630	0.9996	325.184	5527	0.9996	383.981	15978	0.9996	1044.36	6014	0.9988	417.462	5457	0.9988	386.864	K00695|1|0.0|1438|pop:POPTR_835735|sucrose synthase [EC:2.4.1.13]	-	GO:0016157//sucrose synthase activity	GO:0009058//biosynthetic process;GO:0005985//sucrose metabolic process	gi|6683114|dbj|BAA89049.1|/0/sucrose synthase [Citrus unshiu]
Litchi_GLEAN_10057782	1353	12404	0.9993	1605.5	3208	0.9985	413.653	1952	0.997	248.974	11054	0.9993	1326.48	3035	0.9993	386.782	3710	0.9985	482.872	K07374|1|0.0|862|rcu:RCOM_1584620|tubulin alpha	GO:0005874//microtubule;GO:0005737//cytoplasm	GO:0003924//GTPase activity;GO:0005200//structural constituent of cytoskeleton;GO:0005525//GTP binding	GO:0051258//protein polymerization;GO:0006184//GTP catabolic process;GO:0007017//microtubule-based process	gi|464849|sp|P33629.1|TBA_PRUDU/0/RecName: Full=Tubulin alpha chain
Litchi_GLEAN_10035596	1578	11092	0.9335	1230.98	29435	0.9341	3254.29	27468	0.9341	3003.95	19357	0.9335	1991.63	33036	0.943	3609.82	24825	0.9341	2770.37	K03781|1|0.0|839|vvi:100232861|catalase [EC:1.11.1.6]	GO:0005618//cell wall;GO:0005777//peroxisome;GO:0005739//mitochondrion;GO:0009941//chloroplast envelope;GO:0009570//chloroplast stroma;GO:0005773//vacuole;GO:0022626//cytosolic ribosome;GO:0005886//plasma membrane;GO:0010319//stromule;GO:0048046//apoplast	GO:0050897//cobalt ion binding;GO:0004096//catalase activity;GO:0020037//heme binding	GO:0009648//photoperiodism;GO:0042744//hydrogen peroxide catabolic process;GO:0055114//oxidation-reduction process;GO:0008219//cell death;GO:0009409//response to cold;GO:0045454//cell redox homeostasis;GO:0009737//response to abscisic acid stimulus;GO:0009970//cellular response to sulfate starvation;GO:0006995//cellular response to nitrogen starvation;GO:0046686//response to cadmium ion;GO:001603…	gi|400530554|gb|ACJ76836.3|/0/catalase [Dimocarpus longan]
Litchi_GLEAN_10010258	1947	9299	0.999	836.407	4998	0.9964	447.847	4687	0.9985	415.433	4456	0.9949	371.584	5042	0.9974	446.521	3597	0.9969	325.335	K03283|1|0.0|1195|rcu:RCOM_1248100|heat shock 70kDa protein 1/8	GO:0005618//cell wall;GO:0005730//nucleolus;GO:0009941//chloroplast envelope;GO:0005773//vacuole;GO:0022626//cytosolic ribosome;GO:0005886//plasma membrane;GO:0048046//apoplast	GO:0005524//ATP binding;GO:0032440//2-alkenal reductase [NAD(P)] activity	GO:0009615//response to virus;GO:0055114//oxidation-reduction process;GO:0009409//response to cold;GO:0009408//response to heat;GO:0009617//response to bacterium;GO:0046686//response to cadmium ion;GO:0080167//response to karrikin	gi|211906496|gb|ACJ11741.1|/0/heat shock protein 70 [Gossypium hirsutum]
Litchi_GLEAN_10022421	1062	7657	0.9981	1262.65	225	0.9689	36.9622	106	0.8823	17.2248	6479	0.9972	990.516	207	0.9878	33.6087	203	0.9708	33.661	K16040|1|8e-70|262|vvi:100233030|trans-resveratrol di-O-methyltransferase [EC:2.1.1.240];K05279|2|3e-63|240|ath:AT5G54160|flavonol 3-O-methyltransferase [EC:2.1.1.76];K13066|5|2e-61|234|pop:POPTR_824484|caffeic acid 3-O-methyltransferase [EC:2.1.1.68]	-	GO:0046983//protein dimerization activity;GO:0050630	GO:0032259//methylation	gi|255553835|ref|XP_002517958.1|/1.30105e-134/o-methyltransferase, putative [Ricinus communis]
Litchi_GLEAN_10048341	1128	7471	0.9982	1159.89	956	0.9885	147.859	1600	0.9973	244.784	473	0.992	68.0816	861	0.9823	131.613	1191	0.992	185.934	K04371|1|0.0|696|vvi:100263976|extracellular signal-regulated kinase 1/2 [EC:2.7.11.24]	-	GO:0004707//MAP kinase activity;GO:0005524//ATP binding	GO:0009611//response to wounding;GO:0010200//response to chitin;GO:0010120//camalexin biosynthetic process;GO:0009617//response to bacterium;GO:0000169//activation of MAPK activity involved in osmosensory signaling pathway;GO:2000038//regulation of stomatal complex development;GO:0009409//response to cold;GO:2000037//regulation of stomatal complex patterning;GO:0048481//ovule development;GO:00069…	gi|122894104|gb|ABM67698.1|/0/mitogen-activated protein kinase [Citrus sinensis]
Litchi_GLEAN_10004066	3291	6807	0.9991	362.222	1495	0.9991	79.2524	1086	0.993	56.9474	3147	0.9982	155.255	1570	0.9976	82.2578	1326	0.9988	70.9531	K10999|1|0.0|1819|pop:POPTR_819877|cellulose synthase A [EC:2.4.1.12]	GO:0010330//cellulose synthase complex;GO:0016021//integral to membrane;GO:0005794//Golgi apparatus;GO:0005886//plasma membrane	GO:0008270//zinc ion binding;GO:0016760//cellulose synthase (UDP-forming) activity	GO:0009833//primary cell wall biogenesis;GO:0009825//multidimensional cell growth;GO:0043622//cortical microtubule organization;GO:0009664//plant-type cell wall organization;GO:0043481//anthocyanin accumulation in tissues in response to UV light;GO:0010214//seed coat development;GO:0048767//root hair elongation;GO:0010817//regulation of hormone levels;GO:0030244//cellulose biosynthetic process;GO…	gi|376315422|gb|AFB18634.1|/0/CESA5 [Gossypium hirsutum]
Litchi_GLEAN_10036135	1059	6209	0.9991	1026.77	96	0.9547	15.8152	153	0.9603	24.9326	646	0.9858	99.0409	106	0.9924	17.259	134	0.9622	22.2825	K13426|1|2e-14|78.2|rcu:RCOM_1689100|WRKY transcription factor 29;K13425|2|6e-14|76.3|rcu:RCOM_1616660|WRKY transcription factor 22	-	-	-	gi|409923413|gb|AEO31476.2|/4.43105e-180/WRKY transcription factor 6-1 [Dimocarpus longan]
Litchi_GLEAN_10046275	3864	6174	0.7823	279.819	20450	0.7826	923.327	6497	0.7831	290.167	11520	0.7932	484.053	21954	0.8069	979.675	13414	0.8015	611.332	-	GO:0016023//cytoplasmic membrane-bounded vesicle	-	-	gi|460405137|ref|XP_004248033.1|/4.72798e-56/PREDICTED: uncharacterized protein LOC101245993 [Solanum lycopersicum]
Litchi_GLEAN_10009730	1071	6128	0.9991	1002.02	173	0.9599	28.181	220	0.8898	35.4491	687	0.9851	104.147	223	0.9449	35.9022	198	0.972	32.556	K13426|1|1e-14|78.6|rcu:RCOM_1689100|WRKY transcription factor 29;K13425|4|1e-13|75.5|rcu:RCOM_1616660|WRKY transcription factor 22	-	-	-	gi|171452368|dbj|BAG15875.1|/5.81976e-106/WRKY transcription factor [Bruguiera gymnorhiza]
Litchi_GLEAN_10054240	3588	6096	0.9827	297.536	6313	0.9827	306.961	1230	0.976	59.1595	5470	0.981	247.521	6002	0.9816	288.436	1042	0.9671	51.1412	K12124|1|0.0|1862|pop:POPTR_818606|GIGANTEA	GO:0005654//nucleoplasm	GO:0005515//protein binding	GO:0005982//starch metabolic process;GO:0009409//response to cold;GO:0006355//regulation of transcription, DNA-dependent;GO:0009908//flower development;GO:0010229//inflorescence development;GO:0009637//response to blue light;GO:0010378//temperature compensation of the circadian clock;GO:0010218//response to far red light;GO:0042542//response to hydrogen peroxide;GO:0080167//response to karrikin;G…	gi|224085197|ref|XP_002307516.1|/0/predicted protein [Populus trichocarpa]
Litchi_GLEAN_10033141	1602	6021	0.9994	658.193	831	0.9944	90.4978	838	0.9963	90.2721	2017	0.9956	204.419	1040	0.9944	111.938	791	0.995	86.95	K01723|1|0.0|732|vvi:100267750|hydroperoxide dehydratase [EC:4.2.1.92]	GO:0009579//thylakoid;GO:0016020//membrane;GO:0044434	GO:0016705//oxidoreductase activity, acting on paired donors, with incorporation or reduction of molecular oxygen;GO:0009055//electron carrier activity;GO:0004497//monooxygenase activity;GO:0020037//heme binding;GO:0005506//iron ion binding;GO:0016836//hydro-lyase activity	GO:0050896//response to stimulus;GO:0055114//oxidation-reduction process	gi|255689630|gb|ACU30142.1|/0/allene oxide synthase [Camellia sinensis]
Litchi_GLEAN_10024878	1443	5907	0.9965	716.883	1652	0.9951	199.73	1508	0.9945	180.346	2967	0.9965	333.833	1778	0.9958	212.457	1711	0.9958	208.804	K00012|1|0.0|940|vvi:100264653|UDPglucose 6-dehydrogenase [EC:1.1.1.22]	GO:0005829//cytosol;GO:0005618//cell wall;GO:0005634//nucleus	GO:0003979//UDP-glucose 6-dehydrogenase activity;GO:0051287//NAD binding	GO:0006007//glucose catabolic process;GO:0055114//oxidation-reduction process;GO:0048767//root hair elongation;GO:0042732//D-xylose metabolic process;GO:0052546//cell wall pectin metabolic process;GO:0007030//Golgi organization;GO:0007033//vacuole organization;GO:0006065//UDP-glucuronate biosynthetic process	gi|225452968|ref|XP_002284346.1|/0/PREDICTED: UDP-glucose 6-dehydrogenase [Vitis vinifera]
Litchi_GLEAN_10060556	1740	5891	0.9983	592.908	17266	0.9989	1731.18	19660	0.9989	1949.87	9371	0.9989	874.409	21303	0.9989	2111.04	12542	0.9971	1269.33	-	GO:0005829//cytosol	GO:0047134//protein-disulfide reductase activity	GO:0055114//oxidation-reduction process;GO:0045454//cell redox homeostasis;GO:0080092//regulation of pollen tube growth;GO:0010183//pollen tube guidance;GO:0046686//response to cadmium ion	gi|462422569|gb|EMJ26832.1|/0/hypothetical protein PRUPE_ppa003374mg [Prunus persica]
Litchi_GLEAN_10059597	903	5682	0.9989	1101.95	239	0.9878	46.1753	795	0.9989	151.933	907	0.9967	163.079	276	0.9845	52.702	716	0.99	139.631	-	GO:0005634//nucleus	GO:0003677//DNA binding	GO:0001666//response to hypoxia;GO:0009753//response to jasmonic acid stimulus;GO:0009744//response to sucrose stimulus;GO:0009620//response to fungus;GO:0009416//response to light stimulus;GO:0006355//regulation of transcription, DNA-dependent;GO:0009611//response to wounding;GO:0009751//response to salicylic acid stimulus;GO:0008361//regulation of cell size	gi|148615629|gb|ABQ96643.1|/1.2461e-124/NAC domain protein [Citrus sinensis]
Litchi_GLEAN_10061007	1791	5610	0.9994	548.548	695	0.9927	67.7	114	0.8917	10.9845	1294	0.9978	117.305	186	0.9726	17.907	258	0.9609	25.3676	K09840|1|0.0|954|pop:POPTR_1116639|9-cis-epoxycarotenoid dioxygenase [EC:1.13.11.51]	GO:0009570//chloroplast stroma;GO:0009535//chloroplast thylakoid membrane	GO:0003834//beta-carotene 15,15'-monooxygenase activity;GO:0045549//9-cis-epoxycarotenoid dioxygenase activity	GO:0042538//hyperosmotic salinity response;GO:0009414//response to water deprivation;GO:0055114//oxidation-reduction process	gi|83628266|gb|ABC26013.1|/0/9-cis-epoxycarotenoid dioxygenase 3 [Citrus clementina]
Litchi_GLEAN_10031585	3027	5453	0.9987	315.479	1904	0.9983	109.737	2648	0.9987	150.965	1389	0.9957	74.502	1600	0.998	91.1408	2353	0.9967	136.888	-	-	GO:0004601//peroxidase activity	-	gi|255541548|ref|XP_002511838.1|/0/synaptotagmin, putative [Ricinus communis]
Litchi_GLEAN_10023978	1467	5423	0.801	647.377	5835	0.801	693.921	2755	0.801	324.088	4159	0.8003	460.296	4673	0.801	549.251	2799	0.8003	335.992	K01858|1|0.0|938|rcu:RCOM_0197350|myo-inositol-1-phosphate synthase [EC:5.5.1.4]	GO:0005737//cytoplasm	GO:0004512//inositol-3-phosphate synthase activity;GO:0000166//nucleotide binding	GO:0010264//myo-inositol hexakisphosphate biosynthetic process;GO:0042742//defense response to bacterium;GO:0006021//inositol biosynthetic process;GO:0009408//response to heat;GO:0009791//post-embryonic development;GO:0009644//response to high light intensity;GO:0050832//defense response to fungus;GO:0042542//response to hydrogen peroxide;GO:0051607//defense response to virus;GO:0006659//phosphat…	gi|14548095|sp|Q9FYV1.1|INO1_SESIN/0/RecName: Full=Inositol-3-phosphate synthase; Short=MIP synthase; AltName: Full=Myo-inositol 1-phosphate synthase; Short=IPS; Short=MI-1-P synthase
Litchi_GLEAN_10000920	1110	5411	0.9991	853.694	12416	0.9991	1951.45	14810	0.9991	2302.52	7358	0.9919	1076.25	13070	0.9991	2030.29	12419	0.9982	1970.24	K03257|1|0.0|748|pop:POPTR_645764|translation initiation factor 4A	GO:0005730//nucleolus;GO:0009505//plant-type cell wall;GO:0005886//plasma membrane;GO:0005829//cytosol	GO:0008026//ATP-dependent helicase activity;GO:0003676//nucleic acid binding;GO:0005524//ATP binding	GO:0046686//response to cadmium ion	gi|224073500|ref|XP_002304104.1|/0/predicted protein [Populus trichocarpa]
Litchi_GLEAN_10020664	1293	5378	0.9985	728.4	613	0.9946	82.7106	389	0.9683	51.9186	563	0.983	70.6949	689	0.9954	91.8811	388	0.9938	52.8432	-	GO:0005739//mitochondrion;GO:0005773//vacuole	-	-	gi|225426534|ref|XP_002278777.1|/4.8977e-173/PREDICTED: uncharacterized protein LOC100247984 isoform 1 [Vitis vinifera]
Litchi_GLEAN_10022919	1668	5105	0.9898	535.978	2578	0.9976	269.641	1792	0.991	185.402	2215	0.979	215.603	2362	0.982	244.168	1889	0.9904	199.431	-	GO:0005634//nucleus	-	-	gi|462394195|gb|EMJ00099.1|/7.21772e-158/hypothetical protein PRUPE_ppa004117mg [Prunus persica]
Litchi_GLEAN_10029441	816	5087	0.9988	1091.74	915	0.9865	195.628	776	0.9877	164.113	2985	0.9975	593.926	1268	0.9975	267.938	735	0.9828	158.618	K09286|1|4e-45|179|pop:POPTR_588763|EREBP-like factor	-	-	GO:0050896//response to stimulus	gi|224057956|ref|XP_002299408.1|/2.98002e-44/AP2/ERF domain-containing transcription factor [Populus trichocarpa]
Litchi_GLEAN_10005577	2745	5028	0.9974	320.775	149	0.792	9.46985	138	0.7639	8.67578	182	0.8842	10.7648	106	0.7705	6.65839	124	0.7665	7.95491	K00454|1|0.0|1442|pop:POPTR_828417|lipoxygenase [EC:1.13.11.12]	-	GO:0016165//lipoxygenase activity;GO:0005506//iron ion binding	GO:0055114//oxidation-reduction process;GO:0009620//response to fungus;GO:0080086//stamen filament development;GO:0009555//pollen development;GO:0009901//anther dehiscence;GO:0031408//oxylipin biosynthetic process	gi|224119582|ref|XP_002331196.1|/0/predicted protein [Populus trichocarpa]
Litchi_GLEAN_10050066	2319	4950	0.9987	373.811	2260	0.9983	170.023	587	0.9866	43.6827	2125	0.9987	148.777	2658	0.9987	197.633	756	0.9948	57.4086	K03021|1|1e-09|63.9|ota:Ot01g06000|DNA-directed RNA polymerase III subunit RPC2 [EC:2.7.7.6]	GO:0005886//plasma membrane	-	-	gi|255554789|ref|XP_002518432.1|/0/conserved hypothetical protein [Ricinus communis]
Litchi_GLEAN_10041128	1794	4886	0.6979	476.956	1426	0.6957	138.674	1745	0.6912	167.859	859	0.6895	77.7407	1335	0.6873	128.311	1714	0.6901	168.246	K13424|1|4e-163|573|vvi:100243352|WRKY transcription factor 33	-	-	-	gi|183979108|emb|CAP08303.1|/2.91653e-162/DNA-binding protein [Vitis thunbergii]
Litchi_GLEAN_10030475	735	4876	0.9673	1161.78	2001	0.9673	474.962	3302	0.9673	775.286	5690	0.9673	1256.91	2330	0.9673	546.605	3823	0.9673	915.952	-	-	-	-	gi|462422659|gb|EMJ26922.1|/3.77714e-55/hypothetical protein PRUPE_ppa006744mg [Prunus persica]
Litchi_GLEAN_10054884	2007	4793	0.9985	418.223	1748	0.9985	151.947	1431	0.9885	123.045	1704	0.9975	137.848	1782	0.9965	153.097	1487	0.998	130.473	K12450|1|0.0|1257|vvi:100260586|UDP-glucose 4,6-dehydratase [EC:4.2.1.76]	GO:0009507//chloroplast;GO:0005829//cytosol;GO:0009506//plasmodesma	GO:0008460//dTDP-glucose 4,6-dehydratase activity;GO:0000166//nucleotide binding;GO:0050377//UDP-glucose 4,6-dehydratase activity;GO:0050662//coenzyme binding;GO:0008831//dTDP-4-dehydrorhamnose reductase activity;GO:0010280//UDP-L-rhamnose synthase activity	GO:0009744//response to sucrose stimulus;GO:0010253//UDP-rhamnose biosynthetic process;GO:0045226//extracellular polysaccharide biosynthetic process;GO:0010214//seed coat development;GO:0051555//flavonol biosynthetic process;GO:0010224//response to UV-B;GO:0010315//auxin efflux;GO:0010192//mucilage biosynthetic process	gi|211906526|gb|ACJ11756.1|/0/rhamnose synthase [Gossypium hirsutum]
Litchi_GLEAN_10015119	687	4582	0.9971	1168.01	7	0.2154	1.77763	3	0.214	0.753592	143	0.9913	33.7954	3	0.1441	0.752957	2	0.1426	0.512659	K09286|1|2e-56|216|ath:AT4G25480|EREBP-like factor	GO:0005634//nucleus	GO:0003677//DNA binding;GO:0003700//sequence-specific DNA binding transcription factor activity	GO:0009414//response to water deprivation;GO:0006355//regulation of transcription, DNA-dependent;GO:0009631//cold acclimation	gi|378408636|gb|AFB83707.1|/7.76507e-70/CBF1 [Manihot esculenta]
Litchi_GLEAN_10034620	1113	4459	0.9883	701.6	11987	0.9892	1878.95	9888	0.9892	1533.15	6485	0.9883	946.004	10772	0.9892	1668.81	9392	0.9892	1486	K01915|1|2e-179|626|pop:POPTR_710678|glutamine synthetase [EC:6.3.1.2]	GO:0005618//cell wall;GO:0009506//plasmodesma;GO:0022626//cytosolic ribosome;GO:0005886//plasma membrane	GO:0005507//copper ion binding;GO:0005524//ATP binding;GO:0005515//protein binding;GO:0004356//glutamate-ammonia ligase activity	GO:0009749//response to glucose stimulus;GO:0009744//response to sucrose stimulus;GO:0009750//response to fructose stimulus;GO:0006542//glutamine biosynthetic process;GO:0042128//nitrate assimilation;GO:0010150//leaf senescence	gi|12643762|sp|Q42899.2|GLNA1_LOTJA/8.65102e-180/RecName: Full=Glutamine synthetase cytosolic isozyme; AltName: Full=GS1; AltName: Full=Glutamate--ammonia ligase
Litchi_GLEAN_10058328	1689	4457	0.9988	462.126	671	0.9882	69.3094	962	0.9994	98.2918	830	0.9982	79.7859	691	0.9959	70.543	834	0.9976	86.9545	K00908|1|0.0|848|osa:4343002|Ca2+/calmodulin-dependent protein kinase [EC:2.7.11.17];K00924|2|8e-129|458|ath:AT3G50530|[EC:2.7.1.-];K13412|3|9e-129|458|bdi:100835847|calcium-dependent protein kinase [EC:2.7.11.1]	GO:0005886//plasma membrane	GO:0004683//calmodulin-dependent protein kinase activity;GO:0005509//calcium ion binding;GO:0005524//ATP binding	GO:0006468//protein phosphorylation	gi|462400103|gb|EMJ05771.1|/0/hypothetical protein PRUPE_ppa003676mg [Prunus persica]
Litchi_GLEAN_10051295	570	4394	0.9982	1350	682	0.993	208.741	428	0.986	129.581	828	0.9895	235.849	682	0.9877	206.307	693	0.9912	214.099	-	GO:0005886//plasma membrane;GO:0005773//vacuole	-	-	gi|255541538|ref|XP_002511833.1|/5.95741e-54/Remorin, putative [Ricinus communis]
Litchi_GLEAN_10064402	4329	4384	0.9982	177.35	1362	0.9954	54.8894	1737	0.9972	69.2443	1135	0.9958	42.5683	1295	0.9991	51.5807	1725	0.9991	70.1709	K15711|1|6e-99|361|ppp:PHYPADRAFT_211797|SWI/SNF-related matrix-associated actin-dependent regulator of chromatin subfamily A3 [EC:3.6.4.- 6.3.2.19];K15505|4|3e-92|339|bdi:100838307|DNA repair protein RAD5 [EC:3.6.4.-]	-	GO:0004386//helicase activity;GO:0003677//DNA binding;GO:0005524//ATP binding;GO:0008270//zinc ion binding	GO:0009553//embryo sac development	gi|359494872|ref|XP_002263027.2|/0/PREDICTED: uncharacterized protein LOC100265351 [Vitis vinifera]
Litchi_GLEAN_10035730	867	4336	0.9988	875.826	22940	0.9988	4616.08	10458	0.9988	2081.62	10534	0.9988	1972.66	21510	0.9988	4277.86	16578	0.9988	3367.2	K09872|1|3e-147|519|aly:ARALYDRAFT_912203|aquaporin PIP	GO:0009941//chloroplast envelope;GO:0005773//vacuole;GO:0046658//anchored to plasma membrane;GO:0016021//integral to membrane;GO:0005739//mitochondrion	GO:0005215//transporter activity	GO:0009414//response to water deprivation;GO:0006833//water transport;GO:0009651//response to salt stress	gi|219523020|gb|ACL14797.1|/5.26334e-155/plasma membrane intrinsic protein 1 [Populus alba x Populus glandulosa]
Litchi_GLEAN_10007314	2160	4321	0.9991	350.331	2810	0.9954	226.961	1840	0.9981	147.006	3708	0.9968	278.717	2869	0.9991	229.025	2224	0.9991	181.316	K13430|1|1e-69|262|pop:POPTR_413452|serine/threonine-protein kinase PBS1 [EC:2.7.11.1]	GO:0005829//cytosol;GO:0005576//extracellular region;GO:0005634//nucleus;GO:0005886//plasma membrane	GO:0004674//protein serine/threonine kinase activity;GO:0005524//ATP binding	GO:0006468//protein phosphorylation;GO:0007169//transmembrane receptor protein tyrosine kinase signaling pathway	gi|297742917|emb|CBI35784.3|/0/unnamed protein product [Vitis vinifera]
Litchi_GLEAN_10049628	2271	4297	0.9819	331.357	532	0.9635	40.869	1135	0.9789	86.2483	514	0.9753	36.7472	508	0.9705	38.5702	1017	0.978	78.8605	-	-	GO:0016874//ligase activity	-	gi|224094801|ref|XP_002310241.1|/0/predicted protein [Populus trichocarpa]
Litchi_GLEAN_10015540	4134	4282	0.9947	181.394	1697	0.9915	71.6161	1859	0.9937	77.6034	5988	0.9937	235.174	1808	0.9927	75.4108	2530	0.9898	107.772	K05658|1|0.0|2232|gmx:100814667|ATP-binding cassette, subfamily B (MDR/TAP), member 1	GO:0009506//plasmodesma;GO:0005886//plasma membrane;GO:0016021//integral to membrane	GO:0010329//auxin efflux transmembrane transporter activity;GO:0005524//ATP binding;GO:0008559//xenobiotic-transporting ATPase activity;GO:0015408;GO:0005516//calmodulin binding	GO:0009793//embryo development ending in seed dormancy;GO:0043481//anthocyanin accumulation in tissues in response to UV light;GO:0048765//root hair cell differentiation;GO:0048443//stamen development;GO:0006200//ATP catabolic process;GO:0010090//trichome morphogenesis;GO:0010315//auxin efflux;GO:0010048//vernalization response;GO:0009637//response to blue light;GO:0009624//response to nematode;G…	gi|356572466|ref|XP_003554389.1|/0/PREDICTED: ABC transporter B family member 1-like isoform 1 [Glycine max]
Litchi_GLEAN_10036582	666	4251	0.9955	1117.8	1181	0.994	309.368	888	0.973	230.097	699	0.9655	170.404	1177	0.9865	304.725	823	0.958	217.611	-	-	-	-	gi|255572515|ref|XP_002527192.1|/3.69236e-43/Cucumber peeling cupredoxin, putative [Ricinus communis]
Litchi_GLEAN_10006171	3087	4215	0.8704	239.116	523	0.8665	29.5573	190	0.7182	10.6216	5457	0.8727	287.009	446	0.8403	24.9117	612	0.8617	34.9117	K10999|1|0.0|1635|vvi:100241197|cellulose synthase A [EC:2.4.1.12]	GO:0016021//integral to membrane	GO:0016760//cellulose synthase (UDP-forming) activity	GO:0030244//cellulose biosynthetic process	gi|225438009|ref|XP_002273521.1|/0/PREDICTED: cellulose synthase A catalytic subunit 4 [UDP-forming]-like [Vitis vinifera]
Litchi_GLEAN_10033568	1863	4185	0.9995	393.396	543	0.9968	50.8494	871	0.9716	80.6821	782	0.9995	68.1509	528	0.9925	48.8682	860	0.9919	81.2908	K13422|1|2e-46|185|osa:4349484|transcription factor MYC2	GO:0005634//nucleus	GO:0032440//2-alkenal reductase [NAD(P)] activity;GO:0046983//protein dimerization activity;GO:0003700//sequence-specific DNA binding transcription factor activity	GO:0009611//response to wounding;GO:0009620//response to fungus;GO:0009867//jasmonic acid mediated signaling pathway;GO:0009414//response to water deprivation;GO:0010363//regulation of plant-type hypersensitive response;GO:0006355//regulation of transcription, DNA-dependent;GO:0006612//protein targeting to membrane;GO:0042538//hyperosmotic salinity response;GO:0009695//jasmonic acid biosynthetic …	gi|255564675|ref|XP_002523332.1|/0/DNA binding protein, putative [Ricinus communis]
Litchi_GLEAN_10043248	1074	4145	0.9972	675.877	9195	0.9981	1493.64	8008	0.9981	1286.74	5878	0.9991	888.594	8726	0.9963	1400.93	7207	0.9991	1181.7	K00083|1|1e-150|530|vvi:100257308|cinnamyl-alcohol dehydrogenase [EC:1.1.1.195]	-	GO:0046872//metal ion binding;GO:0016616//oxidoreductase activity, acting on the CH-OH group of donors, NAD or NADP as acceptor;GO:1901363;GO:0097159//organic cyclic compound binding	GO:0044237//cellular metabolic process;GO:0055114//oxidation-reduction process	gi|225428916|ref|XP_002285406.1|/1.3859e-149/PREDICTED: probable cinnamyl alcohol dehydrogenase 1 [Vitis vinifera]
Litchi_GLEAN_10019593	1953	4084	0.9877	366.211	1303	0.9457	116.397	1826	0.9862	161.351	1081	0.9647	89.8672	1211	0.9631	106.917	1347	0.9473	121.457	K02183|1|0.0|825|pop:POPTR_825902|calmodulin	-	-	-	gi|359495503|ref|XP_002273993.2|/0/PREDICTED: uncharacterized protein LOC100256775 [Vitis vinifera]
Litchi_GLEAN_10062810	849	4078	0.9953	841.176	120	0.96	24.6589	133	0.9588	27.0343	799	0.987	152.798	120	0.9647	24.3713	150	0.9411	31.1128	K13424|1|6e-17|86.3|pop:POPTR_663578|WRKY transcription factor 33	-	-	GO:0006952//defense response	gi|346456324|gb|AEO31524.1|/1.80981e-112/WRKY transcription factor 2-7 [Dimocarpus longan]
Litchi_GLEAN_10015361	747	4041	0.9973	947.361	789	0.9933	184.27	737	0.992	170.262	2045	0.9973	444.478	798	0.996	184.199	1011	0.996	238.334	-	-	-	GO:0009628//response to abiotic stimulus;GO:0006950//response to stress	gi|255538086|ref|XP_002510108.1|/2.17563e-70/zinc finger protein, putative [Ricinus communis]
Litchi_GLEAN_10041979	1026	4024	0.999	686.844	991	0.999	168.51	1355	0.9912	227.91	562	0.9981	88.9338	1007	0.9981	169.234	1089	0.9981	186.912	-	GO:0005634//nucleus	GO:0003677//DNA binding	GO:0009414//response to water deprivation;GO:0006355//regulation of transcription, DNA-dependent;GO:0009737//response to abscisic acid stimulus	gi|206584345|gb|ACI15345.1|/2.37895e-140/NAC domain protein NAC4 [Gossypium hirsutum]
Litchi_GLEAN_10028739	981	3977	0.9969	709.96	751	0.9837	133.558	989	0.9959	173.98	1841	0.9949	304.693	811	0.9929	142.547	1068	0.998	191.716	K09422|1|1e-98|357|pop:POPTR_1083038|myb proto-oncogene protein, plant	-	GO:0005488//binding	-	gi|146217447|gb|ABQ10816.1|/6.1675e-117/putative R2R3-Myb transcription factor [Citrus sinensis]
Litchi_GLEAN_10061358	411	3965	0.8954	1689.46	57	0.7737	24.1954	30	0.7007	12.5965	627	0.9197	247.687	57	0.7567	23.9132	46	0.7226	19.7093	-	-	-	GO:0009719;GO:0010033//response to organic substance	gi|470102288|ref|XP_004287587.1|/6.14386e-09/PREDICTED: uncharacterized protein LOC101306371 [Fragaria vesca subsp. vesca]
Litchi_GLEAN_10058195	1470	3946	0.9986	470.097	208	0.9673	24.6857	350	0.9599	41.0887	832	0.9973	91.8933	149	0.9299	17.4773	328	0.9946	39.2927	K15015|1|3e-11|68.2|aly:ARALYDRAFT_486994|solute carrier family 32 (vesicular inhibitory amino acid transporter);K14209|5|2e-07|55.5|pop:POPTR_208272|solute carrier family 36 (proton-coupled amino acid transporter)	GO:0016021//integral to membrane	GO:0015175//neutral amino acid transmembrane transporter activity;GO:0015174//basic amino acid transmembrane transporter activity;GO:0015172//acidic amino acid transmembrane transporter activity;GO:0015399//primary active transmembrane transporter activity	GO:0015800//acidic amino acid transport;GO:0015804//neutral amino acid transport;GO:0015809//arginine transport	gi|470109238|ref|XP_004290907.1|/0/PREDICTED: amino acid permease 3-like [Fragaria vesca subsp. vesca]
Litchi_GLEAN_10063087	2394	3845	0.952	281.268	241	0.934	17.5627	124	0.8037	8.9386	266	0.9202	18.04	129	0.8037	9.29118	288	0.9411	21.1848	K06617|1|0.0|1321|rcu:RCOM_1095590|raffinose synthase [EC:2.4.1.82]	GO:0009507//chloroplast;GO:0005886//plasma membrane	GO:0004674//protein serine/threonine kinase activity;GO:0047274//galactinol-sucrose galactosyltransferase activity;GO:0004553//hydrolase activity, hydrolyzing O-glycosyl compounds;GO:0005524//ATP binding;GO:0047268//galactinol-raffinose galactosyltransferase activity	GO:0005986//sucrose biosynthetic process;GO:0019593//mannitol biosynthetic process;GO:0006979//response to oxidative stress;GO:0006012//galactose metabolic process;GO:0006468//protein phosphorylation;GO:0009414//response to water deprivation;GO:0009737//response to abscisic acid stimulus;GO:0007165//signal transduction;GO:0010325//raffinose family oligosaccharide biosynthetic process	gi|255567355|ref|XP_002524657.1|/0/Stachyose synthase precursor, putative [Ricinus communis]
Litchi_GLEAN_10026151	3111	3826	0.8756	215.374	530	0.8721	29.7218	189	0.7862	10.4842	3834	0.8743	200.092	429	0.8595	23.7773	572	0.8711	32.3781	K10999|1|0.0|1851|gmx:100815436|cellulose synthase A [EC:2.4.1.12]	GO:0016021//integral to membrane	GO:0016760//cellulose synthase (UDP-forming) activity;GO:0008270//zinc ion binding	GO:0030244//cellulose biosynthetic process	gi|444436396|gb|AGE09566.1|/0/cellulose synthase-like protein [Eucalyptus cladocalyx]
Litchi_GLEAN_10004390	2112	3774	0.8835	312.936	8129	0.8835	671.495	3317	0.8769	271.034	4064	0.8797	312.419	7946	0.8859	648.724	4303	0.8778	358.784	K12133|1|1e-121|435|ath:AT1G01060|LATE ELONGATED HYPOCOTYL;K12134|3|2e-91|335|aly:ARALYDRAFT_904154|circadian clock associated 1	-	-	-	gi|219687743|dbj|BAH09382.1|/0/transcription factor LHY [Populus nigra]
Litchi_GLEAN_10057498	960	3763	0.9969	686.452	541	0.9948	98.3163	687	0.9938	123.497	1075	0.9958	181.809	727	0.9927	130.578	559	0.9948	102.541	K09286|1|7e-27|119|aly:ARALYDRAFT_892441|EREBP-like factor	-	-	-	gi|462395818|gb|EMJ01617.1|/3.21831e-51/hypothetical protein PRUPE_ppa008730mg [Prunus persica]
Litchi_GLEAN_10010656	993	3739	0.9889	659.407	665	0.9738	116.835	223	0.9194	38.755	3323	0.9909	543.324	449	0.9708	77.9655	619	0.9557	109.773	K01183|1|1e-49|194|ath:AT3G12500|chitinase [EC:3.2.1.14]	GO:0005576//extracellular region;GO:0005886//plasma membrane	GO:0004568//chitinase activity	GO:0010413//glucuronoxylan metabolic process;GO:0016926//protein desumoylation;GO:0006032//chitin catabolic process;GO:0016998//cell wall macromolecule catabolic process;GO:0009651//response to salt stress;GO:0009408//response to heat;GO:0010228//vegetative to reproductive phase transition of meristem;GO:0045492//xylan biosynthetic process;GO:0009809//lignin biosynthetic process;GO:0050665//hydro…	gi|34016877|gb|AAQ56599.1|/2.31034e-147/chitinase-like protein [Gossypium hirsutum]
Litchi_GLEAN_10062935	2469	3720	0.7456	263.857	1081	0.7452	76.3843	1022	0.7436	71.4335	1425	0.7448	93.7069	1174	0.7456	81.9884	1083	0.7452	77.2437	-	GO:0005802//trans-Golgi network;GO:0005794//Golgi apparatus;GO:0005768//endosome	-	-	gi|255550522|ref|XP_002516311.1|/0/ATP binding protein, putative [Ricinus communis]
Litchi_GLEAN_10044074	1623	3693	0.9994	398.482	1069	0.9988	114.91	1230	0.9994	130.785	477	0.9994	47.7175	887	0.9969	94.2346	991	0.9982	107.525	K06694|1|6e-14|77.4|rcu:RCOM_1621740|26S proteasome non-ATPase regulatory subunit 10	GO:0044464//cell part	-	-	gi|225439832|ref|XP_002277467.1|/0/PREDICTED: ankyrin repeat-containing protein At5g02620 [Vitis vinifera]
Litchi_GLEAN_10048526	2094	3630	0.9532	303.583	1166	0.9479	97.1452	809	0.9317	66.6721	1070	0.9475	82.9631	1203	0.9451	99.0591	1102	0.9513	92.6746	K01057|1|5e-26|117|gmx:100804571|6-phosphogluconolactonase [EC:3.1.1.31]	-	GO:0052736	GO:0043090//amino acid import;GO:0006499//N-terminal protein myristoylation;GO:0030968//endoplasmic reticulum unfolded protein response;GO:0006888//ER to Golgi vesicle-mediated transport	gi|224079904|ref|XP_002305966.1|/0/predicted protein [Populus trichocarpa]
Litchi_GLEAN_10020858	1857	3613	0.9984	340.725	5127	0.9989	481.671	7925	0.9995	736.477	4774	0.9989	417.396	5041	0.9989	468.069	6998	0.9989	663.617	K14514|1|0.0|966|pop:POPTR_741753|ethylene-insensitive protein 3	GO:0005634//nucleus	GO:0003677//DNA binding;GO:0003700//sequence-specific DNA binding transcription factor activity	GO:0042742//defense response to bacterium;GO:0006355//regulation of transcription, DNA-dependent;GO:0009723//response to ethylene stimulus	gi|224131746|ref|XP_002328098.1|/0/ethylene-insensitive 3b [Populus trichocarpa]
Litchi_GLEAN_10057679	3249	3596	0.9985	193.828	1373	0.9985	73.7259	1084	0.9963	57.5773	2205	0.9991	110.189	1429	0.9969	75.8382	1368	0.9963	74.1468	K10999|1|0.0|1988|rcu:RCOM_0493240|cellulose synthase A [EC:2.4.1.12]	GO:0005794//Golgi apparatus;GO:0016021//integral to membrane	GO:0016760//cellulose synthase (UDP-forming) activity;GO:0008270//zinc ion binding	GO:0009833//primary cell wall biogenesis;GO:0030244//cellulose biosynthetic process	gi|462416750|gb|EMJ21487.1|/0/hypothetical protein PRUPE_ppa000593mg [Prunus persica]
Litchi_GLEAN_10007180	1059	3591	0.9962	593.837	7266	0.9972	1197.01	4621	0.9924	753.029	4811	0.9953	737.594	4893	0.9972	796.681	3771	0.9981	627.07	K09338|1|3e-38|157|ath:AT3G01470|homeobox-leucine zipper protein	-	GO:0043565//sequence-specific DNA binding	GO:0006351//transcription, DNA-dependent	gi|255540907|ref|XP_002511518.1|/3.40796e-107/homeobox protein, putative [Ricinus communis]
Litchi_GLEAN_10015309	2010	3577	0.996	311.652	2191	0.9876	190.172	1697	0.9841	145.699	2248	0.991	181.584	2040	0.9856	175.001	1518	0.9846	132.994	K01610|1|0.0|1145|gmx:100791015|phosphoenolpyruvate carboxykinase (ATP) [EC:4.1.1.49]	GO:0005829//cytosol;GO:0005730//nucleolus;GO:0016020//membrane	GO:0004612//phosphoenolpyruvate carboxykinase (ATP) activity;GO:0003677//DNA binding;GO:0005524//ATP binding;GO:0016301//kinase activity	GO:0009965//leaf morphogenesis;GO:0016310//phosphorylation;GO:0009817//defense response to fungus, incompatible interaction;GO:0006094//gluconeogenesis;GO:0046686//response to cadmium ion;GO:0016036//cellular response to phosphate starvation	gi|356496541|ref|XP_003517125.1|/0/PREDICTED: phosphoenolpyruvate carboxykinase [ATP]-like [Glycine max]
Litchi_GLEAN_10002017	1083	3402	0.9972	550.115	1519	0.9945	244.697	1489	0.9954	237.267	1911	0.9982	286.49	1521	0.9963	242.162	1297	0.9954	210.895	K13379|1|0.0|698|vvi:100246811|reversibly glycosylated polypeptide / UDP-arabinopyranose mutase [EC:2.4.1.- 5.4.99.30]	-	GO:0016866//intramolecular transferase activity;GO:0008466//glycogenin glucosyltransferase activity	GO:0030244//cellulose biosynthetic process	gi|225456550|ref|XP_002263490.1|/0/PREDICTED: UDP-arabinopyranose mutase 1 [Vitis vinifera]
Litchi_GLEAN_10000953	1113	3396	0.9973	534.343	1039	0.9919	162.862	916	0.9982	142.027	2776	0.9982	404.951	1175	0.9982	182.032	1168	0.991	184.801	K01179|1|8e-141|498|osa:4334029|endoglucanase [EC:3.2.1.4]	GO:0009504//cell plate;GO:0005769//early endosome;GO:0005794//Golgi apparatus;GO:0005886//plasma membrane	GO:0008810//cellulase activity	GO:0009735//response to cytokinin stimulus;GO:0048367//shoot system development;GO:0005975//carbohydrate metabolic process;GO:0042538//hyperosmotic salinity response;GO:0043622//cortical microtubule organization;GO:0009826//unidimensional cell growth;GO:0009624//response to nematode	gi|50346662|gb|AAT75041.1|/1.69178e-168/Cel9A [Populus tremula x Populus tremuloides]
Litchi_GLEAN_10026852	1641	3372	0.9957	359.854	1607	0.9829	170.847	1250	0.9927	131.454	1142	0.9957	112.989	1506	0.9976	158.242	1375	0.9884	147.554	K04733|1|2e-62|238|smo:SELMODRAFT_230241|interleukin-1 receptor-associated kinase 4 [EC:2.7.11.1];K00924|3|6e-59|226|osa:4333912|[EC:2.7.1.-];K13430|5|3e-57|221|zma:100283091|serine/threonine-protein kinase PBS1 [EC:2.7.11.1]	GO:0016023//cytoplasmic membrane-bounded vesicle	GO:0004674//protein serine/threonine kinase activity;GO:0005524//ATP binding;GO:0004715//non-membrane spanning protein tyrosine kinase activity	GO:0006468//protein phosphorylation;GO:0031348//negative regulation of defense response;GO:0009627//systemic acquired resistance;GO:0030968//endoplasmic reticulum unfolded protein response;GO:0009863//salicylic acid mediated signaling pathway;GO:0009697//salicylic acid biosynthetic process	gi|147804692|emb|CAN62615.1|/0/hypothetical protein VITISV_036164 [Vitis vinifera]
Litchi_GLEAN_10020565	1188	3371	0.9882	496.924	876	0.979	128.643	616	0.963	89.4821	1563	0.9242	213.609	1370	0.9865	198.843	995	0.9781	147.49	K01376|1|5e-60|229|ath:AT4G16190|[EC:3.4.22.-];K01373|3|8e-55|212|ppp:PHYPADRAFT_209158|cathepsin F [EC:3.4.22.41]	-	-	-	gi|124484383|dbj|BAF46302.1|/6.83227e-66/cysteine proteinase precursor [Ipomoea nil]
Litchi_GLEAN_10015942	3309	3344	0.9979	176.977	932	0.9949	49.1381	974	0.9897	50.7965	3326	0.9979	163.194	1034	0.9979	53.8802	1235	0.9979	65.7243	-	GO:0005886//plasma membrane	-	-	gi|224065939|ref|XP_002301986.1|/0/predicted protein [Populus trichocarpa]
Litchi_GLEAN_10048356	1119	3314	0.9964	518.645	359	0.9911	55.9711	453	0.9955	69.8618	287	0.983	41.6418	313	0.9911	48.2303	349	0.9955	54.9226	K04371|1|0.0|670|rcu:RCOM_0327510|extracellular signal-regulated kinase 1/2 [EC:2.7.11.24]	GO:0005634//nucleus	GO:0004707//MAP kinase activity;GO:0005524//ATP binding;GO:0004713//protein tyrosine kinase activity;GO:0005515//protein binding	GO:0006468//protein phosphorylation;GO:0000165//MAPK cascade	gi|255578759|ref|XP_002530237.1|/0/big map kinase/bmk, putative [Ricinus communis]
Litchi_GLEAN_10009086	1362	3310	0.9985	425.597	149	0.9427	19.0857	131	0.942	16.5984	221	0.9838	26.3447	147	0.9325	18.61	154	0.9787	19.9113	K10257|1|0.0|710|pop:POPTR_724446|omega-3 fatty acid desaturase (delta-15 desaturase) [EC:1.14.19.-]	GO:0031969//chloroplast membrane	GO:0016720//delta12-fatty acid dehydrogenase activity;GO:0042389//omega-3 fatty acid desaturase activity;GO:0016717//oxidoreductase activity, acting on paired donors, with oxidation of a pair of donors resulting in the reduction of molecular oxygen to two molecules of water	GO:0009409//response to cold;GO:0006636//unsaturated fatty acid biosynthetic process;GO:0055114//oxidation-reduction process	gi|224109306|ref|XP_002315154.1|/0/predicted protein [Populus trichocarpa]
Litchi_GLEAN_10035435	1065	3302	0.9991	542.969	4595	0.9991	752.723	7052	0.9991	1142.71	2988	0.9991	455.522	5035	0.9991	815.183	6659	0.9991	1101.07	K14771|1|4e-16|84.0|vcn:VOLCADRAFT_116880|U3 small nucleolar RNA-associated protein 19	GO:0005737//cytoplasm	GO:0003676//nucleic acid binding	GO:0015995//chlorophyll biosynthetic process	gi|224137642|ref|XP_002322608.1|/8.41888e-155/predicted protein [Populus trichocarpa]
Litchi_GLEAN_10054341	762	3302	0.9987	758.874	2437	0.9961	557.956	965	0.9987	218.547	2995	0.9987	638.146	1915	0.9948	433.33	1805	0.9987	417.136	K10525|1|3e-71|266|rcu:RCOM_0705650|allene oxide cyclase [EC:5.3.99.6]	GO:0009941//chloroplast envelope;GO:0009535//chloroplast thylakoid membrane;GO:0009570//chloroplast stroma;GO:0005886//plasma membrane;GO:0010319//stromule	GO:0046423//allene-oxide cyclase activity	GO:0009620//response to fungus;GO:0009651//response to salt stress;GO:0009269//response to desiccation;GO:0009409//response to cold;GO:0009695//jasmonic acid biosynthetic process	gi|247421610|gb|ACS96438.1|/6.57939e-71/allene oxide cyclase [Jatropha curcas]
Litchi_GLEAN_10025492	996	3214	0.999	565.111	6348	0.999	1111.93	12042	0.999	2086.47	6260	0.999	1020.45	5435	0.999	940.905	8869	0.998	1568.09	K09338|1|5e-58|222|ath:AT2G22430|homeobox-leucine zipper protein	-	-	-	gi|118488246|gb|ABK95942.1|/1.93801e-108/unknown [Populus trichocarpa]
Litchi_GLEAN_10016668	2070	3203	0.9976	270.978	1094	0.9957	92.2033	1166	0.9971	97.2076	1021	0.9932	80.0817	1114	0.9957	92.7941	1507	0.9971	128.203	K13417|1|1e-56|219|ath:AT2G13790|somatic embryogenesis receptor kinase 4 [EC:2.7.10.1 2.7.11.1];K04733|3|8e-56|216|smo:SELMODRAFT_159261|interleukin-1 receptor-associated kinase 4 [EC:2.7.11.1];K13416|4|1e-55|216|aly:ARALYDRAFT_491347|brassinosteroid insensitive 1-associated receptor kinase 1 [EC:2.7.10.1 2.7.11.1];K00924|5|1e-55|216|osa:4337593|[EC:2.7.1.-]	-	GO:0004672//protein kinase activity;GO:0000166//nucleotide binding	GO:0016310//phosphorylation	gi|462400354|gb|EMJ06022.1|/0/hypothetical protein PRUPE_ppa002159mg [Prunus persica]
Litchi_GLEAN_10014783	516	3153	0.8566	1070.09	42	0.7829	14.2003	118	0.8314	39.4643	218	0.7907	68.5938	97	0.7965	32.4136	180	0.8236	61.4297	-	-	GO:0004518//nuclease activity	GO:0043247//telomere maintenance in response to DNA damage;GO:0031048//chromatin silencing by small RNA;GO:0010332//response to gamma radiation;GO:0007131//reciprocal meiotic recombination;GO:0032504//multicellular organism reproduction;GO:0045132//meiotic chromosome segregation;GO:0048453//sepal formation;GO:0042138//meiotic DNA double-strand break formation;GO:0048451//petal formation;GO:003220…	gi|224102015|ref|XP_002312512.1|/9.81151e-41/predicted protein [Populus trichocarpa]
Litchi_GLEAN_10061772	789	3129	0.9975	694.506	187	0.9734	41.3489	89	0.8707	19.4664	388	0.9899	79.8422	245	0.9949	53.542	125	0.9823	27.899	-	GO:0005576//extracellular region;GO:0009505//plant-type cell wall;GO:0016020//membrane	-	GO:0019953//sexual reproduction	gi|255587002|ref|XP_002534094.1|/3.14419e-113/Beta-expansin 1a precursor, putative [Ricinus communis]
Litchi_GLEAN_10058183	1518	3115	0.998	359.363	7168	0.998	823.807	9153	0.9987	1040.55	4883	0.998	522.267	6228	0.9954	707.428	5473	0.998	634.906	K00487|1|0.0|847|pop:POPTR_739008|trans-cinnamate 4-monooxygenase [EC:1.14.13.11]	GO:0009505//plant-type cell wall;GO:0005886//plasma membrane;GO:0005783//endoplasmic reticulum	GO:0016710//trans-cinnamate 4-monooxygenase activity;GO:0009055//electron carrier activity;GO:0005506//iron ion binding;GO:0020037//heme binding	GO:0009555//pollen development;GO:0009611//response to wounding;GO:0009808//lignin metabolic process;GO:0040007//growth;GO:0009416//response to light stimulus;GO:0055114//oxidation-reduction process;GO:0080167//response to karrikin	gi|100172876|gb|ABF69101.1|/0/trans-cinnamate 4-hydroxylase [Populus tremuloides]
Litchi_GLEAN_10064186	1791	3100	0.9983	303.119	3967	0.9994	386.426	6640	0.9983	639.8	2850	0.9983	258.361	3666	0.9989	352.941	4785	0.9994	470.481	K06694|1|2e-12|72.8|gmx:100499930|26S proteasome non-ATPase regulatory subunit 10	GO:0005634//nucleus;GO:0009536//plastid;GO:0005886//plasma membrane	GO:0005515//protein binding	GO:0034613//cellular protein localization;GO:0009651//response to salt stress	gi|255571695|ref|XP_002526791.1|/0/ankyrin repeat-containing protein, putative [Ricinus communis]
Litchi_GLEAN_10049065	711	3070	0.9944	756.164	211	0.9803	51.774	551	0.9902	133.738	1098	0.9887	250.733	213	0.9733	51.6554	607	0.9859	150.34	K09286|1|2e-26|117|ath:AT5G44210|EREBP-like factor	-	-	-	gi|37625035|gb|AAQ96341.1|/3.57762e-39/putative ethylene response factor ERF3a [Vitis aestivalis]
Litchi_GLEAN_10065100	849	3067	0.9988	632.635	1126	0.9906	231.382	1576	0.9918	320.347	3987	0.9918	762.459	1479	0.9918	300.376	2780	0.9941	576.624	K14484|1|2e-56|217|aly:ARALYDRAFT_319024|auxin-responsive protein IAA	GO:0043231//intracellular membrane-bounded organelle	-	GO:0080090//regulation of primary metabolic process;GO:0010468//regulation of gene expression;GO:0009733//response to auxin stimulus;GO:0006351//transcription, DNA-dependent;GO:2000112	gi|255546413|ref|XP_002514266.1|/2.45029e-103/Auxin-responsive protein IAA27, putative [Ricinus communis]
Litchi_GLEAN_10024056	822	3064	0.9209	652.776	1861	0.9209	394.979	1398	0.9234	293.499	4198	0.9234	829.18	2250	0.9209	471.972	2440	0.9209	522.726	-	-	-	-	gi|224079201|ref|XP_002305791.1|/1.85146e-34/predicted protein [Populus trichocarpa]
Litchi_GLEAN_10060223	930	3058	0.9989	575.84	513	0.9914	96.2351	435	0.9882	80.7195	1918	0.9989	334.845	637	0.9892	118.103	425	0.9989	80.4751	K07761|1|2e-57|221|ath:AT1G59970|gelatinase A [EC:3.4.24.24]	-	GO:0008233//peptidase activity	-	gi|462417381|gb|EMJ22118.1|/2.83056e-85/hypothetical protein PRUPE_ppb025548mg [Prunus persica]
Litchi_GLEAN_10041015	1347	3003	0.6696	390.423	1319	0.6578	170.835	1298	0.6607	166.295	4310	0.7082	519.502	1144	0.6934	146.441	1607	0.6652	210.089	K07375|1|0.0|869|pop:POPTR_576132|tubulin beta	GO:0005874//microtubule;GO:0005737//cytoplasm;GO:0005886//plasma membrane	GO:0003924//GTPase activity;GO:0005200//structural constituent of cytoskeleton;GO:0005525//GTP binding	GO:0009651//response to salt stress;GO:0009409//response to cold;GO:0051258//protein polymerization;GO:0006184//GTP catabolic process;GO:0007018//microtubule-based movement	gi|223453022|gb|ACM89775.1|/0/beta-tubulin 3 [Gossypium hirsutum]
Litchi_GLEAN_10052746	1275	2997	0.5286	411.646	449	0.5137	61.4378	409	0.509	55.3586	1381	0.5169	175.858	529	0.5271	71.5403	439	0.5161	60.6331	K08679|1|0.0|736|gmx:100818861|UDP-glucuronate 4-epimerase [EC:5.1.3.6]	GO:0005768//endosome;GO:0005794//Golgi apparatus;GO:0005802//trans-Golgi network	GO:0050379//UDP-glucuronate 5'-epimerase activity;GO:0050662//coenzyme binding;GO:0050378//UDP-glucuronate 4-epimerase activity;GO:0000166//nucleotide binding	GO:0005975//carbohydrate metabolic process;GO:0009225//nucleotide-sugar metabolic process	gi|462419317|gb|EMJ23580.1|/0/hypothetical protein PRUPE_ppa006006mg [Prunus persica]
Litchi_GLEAN_10033728	1695	2987	0.9988	308.612	1079	0.99	111.058	1025	0.9988	104.358	735	0.9929	70.4037	985	0.9941	100.201	1518	0.9971	157.709	-	GO:0005576//extracellular region	-	-	gi|356575630|ref|XP_003555941.1|/0/PREDICTED: uncharacterized protein LOC100794625 [Glycine max]
Litchi_GLEAN_10059068	1578	2987	0.9987	331.494	57	0.8327	6.30184	25	0.4461	2.73404	704	0.993	72.4342	45	0.7452	4.91712	37	0.6413	4.12905	K01058|1|8e-72|269|aly:ARALYDRAFT_322142|phospholipase A1 [EC:3.1.1.32]	GO:0009507//chloroplast	GO:0047714//galactolipase activity;GO:0004806//triglyceride lipase activity;GO:0008970//phosphatidylcholine 1-acylhydrolase activity	GO:0031348//negative regulation of defense response;GO:0016036//cellular response to phosphate starvation;GO:0019375//galactolipid biosynthetic process;GO:0009867//jasmonic acid mediated signaling pathway;GO:0009697//salicylic acid biosynthetic process;GO:0010363//regulation of plant-type hypersensitive response;GO:0042631//cellular response to water deprivation;GO:0006612//protein targeting to m…	gi|224104169|ref|XP_002313345.1|/0/predicted protein [Populus trichocarpa]
Litchi_GLEAN_10048437	501	2983	0.998	1042.71	938	0.982	326.636	968	0.984	333.434	8639	0.998	2799.65	1329	0.992	457.396	2941	0.99	1033.74	K13993|1|1e-31|133|mtr:MTR_6g061940|HSP20 family protein	-	-	-	gi|357498829|ref|XP_003619703.1|/1.40189e-30/18.2 kDa class I heat shock protein [Medicago truncatula]
Litchi_GLEAN_10039179	381	2952	0.9948	1356.87	814	0.9921	372.734	577	0.9895	261.35	4939	0.9974	2104.71	639	0.9974	289.189	1075	0.9948	496.866	K03671|1|3e-39|157|vvi:100252624|thioredoxin 1	-	GO:0009055//electron carrier activity;GO:0015035//protein disulfide oxidoreductase activity	GO:0045454//cell redox homeostasis;GO:0006662//glycerol ether metabolic process	gi|462423052|gb|EMJ27315.1|/3.5492e-42/hypothetical protein PRUPE_ppa013299mg [Prunus persica]
Litchi_GLEAN_10026404	6648	2948	0.9702	77.6576	4735	0.9863	124.259	6428	0.981	166.862	5415	0.9847	132.247	4972	0.9851	128.957	5981	0.983	158.43	K00264|1|0.0|3825|rcu:RCOM_1579610|glutamate synthase (NADPH/NADH) [EC:1.4.1.13 1.4.1.14]	GO:0009941//chloroplast envelope;GO:0016021//integral to membrane;GO:0005829//cytosol;GO:0009570//chloroplast stroma;GO:0005886//plasma membrane;GO:0005739//mitochondrion	GO:0050660//flavin adenine dinucleotide binding;GO:0016040//glutamate synthase (NADH) activity;GO:0051536//iron-sulfur cluster binding;GO:0005506//iron ion binding;GO:0005351//sugar:hydrogen symporter activity;GO:0010181//FMN binding	GO:0006094//gluconeogenesis;GO:0048589//developmental growth;GO:0009651//response to salt stress;GO:0042128//nitrate assimilation;GO:0006537//glutamate biosynthetic process;GO:0006096//glycolysis;GO:0046686//response to cadmium ion;GO:0055085//transmembrane transport;GO:0055114//oxidation-reduction process;GO:0019676//ammonia assimilation cycle	gi|255544986|ref|XP_002513554.1|/0/glutamate synthase, putative [Ricinus communis]
Litchi_GLEAN_10064575	930	2946	0.8763	554.75	179	0.8387	33.5791	293	0.8312	54.3697	944	0.872	164.804	121	0.8333	22.4341	190	0.8505	35.9771	K14493|1|2e-28|124|ppp:PHYPADRAFT_118478|gibberellin receptor GID1 [EC:3.-.-.-]	-	-	-	gi|470143059|ref|XP_004307204.1|/1.71266e-120/PREDICTED: probable carboxylesterase 17-like [Fragaria vesca subsp. vesca]
Litchi_GLEAN_10061808	1629	2942	0.9969	316.278	38	0.6397	4.06969	28	0.423	2.96626	18	0.4543	1.79403	53	0.7004	5.60997	24	0.4659	2.59445	K00423|1|6e-170|595|aly:ARALYDRAFT_892557|L-ascorbate oxidase [EC:1.10.3.3]	GO:0005829//cytosol;GO:0009506//plasmodesma;GO:0009505//plant-type cell wall;GO:0016020//membrane;GO:0048046//apoplast	GO:0005507//copper ion binding;GO:0008447//L-ascorbate oxidase activity	GO:0055114//oxidation-reduction process;GO:0052546//cell wall pectin metabolic process;GO:0052541//plant-type cell wall cellulose metabolic process;GO:0016126//sterol biosynthetic process	gi|255575031|ref|XP_002528421.1|/0/multicopper oxidase, putative [Ricinus communis]
Litchi_GLEAN_10059599	2556	2906	0.919	199.105	240	0.8752	16.3813	153	0.7265	10.3301	423	0.8897	26.8694	253	0.9014	17.0673	227	0.8646	15.6394	K12309|1|0.0|772|ath:AT3G52840|beta-galactosidase [EC:3.2.1.23];K01190|3|1e-63|243|cme:CMP078C|beta-galactosidase [EC:3.2.1.23]	GO:0005576//extracellular region;GO:0009505//plant-type cell wall	GO:0030246//carbohydrate binding;GO:0004565//beta-galactosidase activity;GO:0043169//cation binding	GO:0080167//response to karrikin;GO:0005975//carbohydrate metabolic process	gi|462410489|gb|EMJ15823.1|/0/hypothetical protein PRUPE_ppa001345mg [Prunus persica]
Litchi_GLEAN_10049613	4680	2902	0.9761	108.592	1433	0.9739	53.4195	2270	0.9692	83.7051	2220	0.9846	77.0167	1323	0.941	48.7438	1505	0.9741	56.63	-	-	-	-	gi|224134248|ref|XP_002327792.1|/4.97516e-106/predicted protein [Populus trichocarpa]
Litchi_GLEAN_10007465	234	2866	0.5085	2144.9	138	0.5085	102.887	374	0.5043	275.821	3644	0.5214	2528.37	292	0.5085	215.165	764	0.5085	574.954	-	-	-	-	-
Litchi_GLEAN_10041901	327	2836	0.9969	1518.82	118	0.9817	62.9555	201	0.9725	106.077	3176	0.9878	1576.92	331	0.9908	174.536	784	0.9878	422.206	-	GO:0009507//chloroplast	-	-	gi|225436329|ref|XP_002268144.1|/2.08546e-41/PREDICTED: uncharacterized protein At5g22580 [Vitis vinifera]
Litchi_GLEAN_10065008	966	2833	0.999	513.59	1411	0.9907	254.829	1390	0.9979	248.319	2653	0.9948	445.901	1591	0.9886	283.987	1554	0.9979	283.289	K01183|1|4e-47|186|mtr:MTR_3g118390|chitinase [EC:3.2.1.14]	GO:0048046//apoplast;GO:0005794//Golgi apparatus	GO:0004568//chitinase activity;GO:0030247//polysaccharide binding	GO:0009750//response to fructose stimulus;GO:0043255//regulation of carbohydrate biosynthetic process;GO:0009611//response to wounding;GO:0009805//coumarin biosynthetic process;GO:0006833//water transport;GO:0009825//multidimensional cell growth;GO:0006816//calcium ion transport;GO:0010075//regulation of meristem growth;GO:0009651//response to salt stress;GO:0006032//chitin catabolic process;GO:0…	gi|255549220|ref|XP_002515664.1|/5.39866e-144/chitinase, putative [Ricinus communis]
Litchi_GLEAN_10028613	1485	2781	0.9939	327.961	6368	0.9987	748.128	8300	0.9966	964.547	4431	0.9966	484.455	5516	0.998	640.477	6937	0.9993	822.623	K01369|1|0.0|845|pop:POPTR_736805|legumain [EC:3.4.22.34]	GO:0000323//lytic vacuole	GO:0004197//cysteine-type endopeptidase activity	GO:0006508//proteolysis	gi|224141591|ref|XP_002324151.1|/0/predicted protein [Populus trichocarpa]
Litchi_GLEAN_10008503	678	2766	0.9764	714.447	870	0.9749	223.866	297	0.9735	75.596	4625	0.9882	1107.54	894	0.9676	227.36	809	0.9764	210.123	-	-	-	-	gi|470106781|ref|XP_004289738.1|/1.44957e-06/PREDICTED: uncharacterized protein LOC101294709 [Fragaria vesca subsp. vesca]
Litchi_GLEAN_10060124	1962	2764	0.9867	246.71	1161	0.9618	103.236	1302	0.9103	114.521	1022	0.9404	84.5726	1091	0.9485	95.8807	1205	0.9123	108.154	K11228|1|3e-72|271|ota:Ot13g01170|mitogen-activated protein kinase kinase kinase [EC:2.7.11.1];K13414|2|7e-67|253|vvi:100241228|mitogen-activated protein kinase kinase kinase 1, plant [EC:2.7.11.25]	-	GO:0016491//oxidoreductase activity;GO:0016301//kinase activity;GO:0000166//nucleotide binding	GO:0016310//phosphorylation	gi|462409457|gb|EMJ14791.1|/5.16953e-162/hypothetical protein PRUPE_ppa002709mg [Prunus persica]
Litchi_GLEAN_10042725	462	2750	0.5455	1042.41	189	0.4719	71.3706	342	0.4978	127.749	188	0.4892	66.0684	200	0.5325	74.6437	200	0.5022	76.2331	-	-	-	-	gi|359495535|ref|XP_003635014.1|/4.96592e-08/PREDICTED: uncharacterized protein LOC100853035 [Vitis vinifera]
Litchi_GLEAN_10027924	2004	2745	0.9596	239.879	5543	0.9611	482.555	6046	0.9636	520.646	3004	0.9546	243.377	5737	0.9631	493.62	5464	0.9651	480.141	K12132|1|5e-137|486|osa:4343678|serine/threonine-protein kinase WNK1 [EC:2.7.11.1];K08867|3|2e-125|448|smo:SELMODRAFT_130367|WNK lysine deficient protein kinase [EC:2.7.11.1]	-	GO:0004674//protein serine/threonine kinase activity	GO:0006468//protein phosphorylation;GO:0000165//MAPK cascade	gi|224140589|ref|XP_002323664.1|/0/predicted protein [Populus trichocarpa]
Litchi_GLEAN_10048734	1422	2722	0.9986	335.225	7362	0.9986	903.224	4254	0.9972	516.262	3489	0.9986	398.363	8708	0.9993	1055.9	4664	0.9972	577.583	K03064|1|1e-06|52.4|smo:SELMODRAFT_157152|26S proteasome regulatory subunit T4	-	GO:0005524//ATP binding	-	gi|115334977|gb|ABI94076.1|/0/chloroplast ribulose-1,5-bisphosphate carboxylase/oxygenase activase large protein isoform [Acer rubrum]
Litchi_GLEAN_10047601	1782	2719	0.9989	267.208	9456	0.9994	925.761	9819	0.9994	950.893	4143	0.9994	377.472	7778	0.9994	752.602	7929	0.9994	783.55	K14638|1|1e-144|511|smo:SELMODRAFT_97812|solute carrier family 15 (peptide/histidine transporter), member 3/4	GO:0016020//membrane	GO:0042936//dipeptide transporter activity;GO:0042937//tripeptide transporter activity	GO:0042538//hyperosmotic salinity response;GO:0042742//defense response to bacterium;GO:0080052//response to histidine;GO:0009624//response to nematode;GO:0042939//tripeptide transport;GO:0009753//response to jasmonic acid stimulus;GO:0043201//response to leucine;GO:0009611//response to wounding;GO:0009751//response to salicylic acid stimulus;GO:0009737//response to abscisic acid stimulus;GO:0080…	gi|224107477|ref|XP_002314492.1|/0/predicted protein [Populus trichocarpa]
Litchi_GLEAN_10057205	2850	2710	0.9867	166.522	1273	0.98	77.9261	1449	0.9828	87.7396	1068	0.9888	60.8421	1107	0.9709	66.9743	1046	0.9593	64.6313	K01533|1|0.0|1540|vvi:100266338|Cu2+-exporting ATPase [EC:3.6.3.4]	GO:0005802//trans-Golgi network;GO:0048046//apoplast;GO:0016021//integral to membrane;GO:0005618//cell wall;GO:0005794//Golgi apparatus;GO:0005829//cytosol;GO:0005768//endosome;GO:0005886//plasma membrane;GO:0005634//nucleus	GO:0005515//protein binding;GO:0005525//GTP binding;GO:0043682//copper-transporting ATPase activity;GO:0003924//GTPase activity;GO:0005507//copper ion binding;GO:0005524//ATP binding	GO:0010119//regulation of stomatal movement;GO:0009873//ethylene mediated signaling pathway;GO:0009651//response to salt stress;GO:0006184//GTP catabolic process;GO:0035434//copper ion transmembrane transport;GO:0006754//ATP biosynthetic process;GO:0006487//protein N-linked glycosylation;GO:0007264//small GTPase mediated signal transduction;GO:0000303//response to superoxide;GO:0008219//cell deat…	gi|359472765|ref|XP_002276004.2|/0/PREDICTED: copper-transporting ATPase RAN1-like [Vitis vinifera]
Litchi_GLEAN_10020757	921	2682	0.9978	509.972	474	0.9815	89.7879	391	0.9891	73.2637	3927	0.9989	692.276	519	0.9978	97.1657	545	0.9967	104.206	K00224|1|5e-134|475|aly:ARALYDRAFT_476671|[EC:1.3.1.-];K13081|3|5e-71|265|pop:POPTR_835080|leucoanthocyanidin reductase [EC:1.17.1.3]	GO:0005737//cytoplasm	GO:0016491//oxidoreductase activity;GO:0000166//nucleotide binding	GO:0055114//oxidation-reduction process	gi|383081913|dbj|BAM05609.1|/6.56253e-150/phenylcoumaran benzylic ether reductase [Eucalyptus pyrocarpa]
Litchi_GLEAN_10008269	1425	2677	0.9811	328.989	779	0.9782	95.3722	548	0.9811	66.3648	1077	0.9811	122.71	752	0.9811	90.9931	806	0.9796	99.6038	K13420|1|9e-29|126|pop:POPTR_1075175|LRR receptor-like serine/threonine-protein kinase FLS2 [EC:2.7.11.1]	GO:0005576//extracellular region;GO:0009506//plasmodesma;GO:0009505//plant-type cell wall	GO:0005199//structural constituent of cell wall;GO:0005515//protein binding	-	gi|224143492|ref|XP_002324974.1|/1.6456e-178/predicted protein [Populus trichocarpa]
Litchi_GLEAN_10062600	693	2658	0.9683	671.69	5069	0.9711	1276.11	6850	0.9711	1705.8	3947	0.9711	924.723	5028	0.9697	1251.03	5197	0.9697	1320.61	K00588|1|2e-122|436|pop:POPTR_649581|caffeoyl-CoA O-methyltransferase [EC:2.1.1.104]	-	GO:0042409//caffeoyl-CoA O-methyltransferase activity;GO:0046872//metal ion binding	GO:0046686//response to cadmium ion;GO:0032259//methylation;GO:0009809//lignin biosynthetic process;GO:0009805//coumarin biosynthetic process	gi|340548706|gb|AEK52482.1|/1.56132e-124/caffeoyl-CoA 3-O-methyltransferase [Dimocarpus longan]
Litchi_GLEAN_10020646	1911	2646	0.4746	242.48	2202	0.472	201.028	822	0.4417	74.2306	2448	0.5071	207.983	1141	0.5039	102.951	875	0.4458	80.6312	K13679|1|0.0|945|pop:POPTR_815839|granule-bound starch synthase [EC:2.4.1.242]	GO:0009568;GO:0009507//chloroplast	GO:0004373//glycogen (starch) synthase activity;GO:0009011//starch synthase activity	GO:0005982//starch metabolic process;GO:0009250//glucan biosynthetic process	gi|258489621|gb|ACV72639.1|/0/granule-bound starch synthase 1 [Gossypium hirsutum]
Litchi_GLEAN_10014778	762	2639	0.9974	606.502	680	0.9974	155.687	461	0.9961	104.404	1832	0.9974	390.345	566	0.9961	128.076	783	0.9961	180.952	-	-	-	-	gi|255552704|ref|XP_002517395.1|/5.14508e-27/extensin, proline-rich protein, putative [Ricinus communis]
Litchi_GLEAN_10057140	756	2628	0.996	608.767	5454	0.9974	1258.61	5424	0.9987	1238.14	3038	0.9974	652.445	5906	0.9987	1347.03	7267	0.9987	1692.74	K09873|1|4e-114|408|ath:AT2G36830|aquaporin TIP	GO:0016021//integral to membrane	GO:0005215//transporter activity	GO:0006810//transport	gi|284520984|gb|ADB93067.1|/9.84887e-123/aquaporin [Jatropha curcas]
Litchi_GLEAN_10058461	1089	2620	0.9982	421.329	10105	0.9991	1618.85	9774	0.9982	1548.88	2136	0.9972	318.457	8161	0.9991	1292.17	8943	0.9991	1446.14	K00083|1|6e-159|558|pop:POPTR_667694|cinnamyl-alcohol dehydrogenase [EC:1.1.1.195]	-	GO:0016616//oxidoreductase activity, acting on the CH-OH group of donors, NAD or NADP as acceptor;GO:0008270//zinc ion binding;GO:0000166//nucleotide binding	GO:0050896//response to stimulus;GO:0009987//cellular process;GO:0055114//oxidation-reduction process	gi|183585165|gb|ACC63874.1|/1.93909e-158/cinnamyl alcohol dehydrogenase [Populus trichocarpa]
Litchi_GLEAN_10008477	450	2591	0.6822	1008.33	1153	0.5778	447.009	1318	0.5778	505.446	844	0.6867	304.514	966	0.5667	370.143	1034	0.6089	404.635	K02183|1|7e-82|300|vvi:100232908|calmodulin	GO:0005829//cytosol;GO:0005774//vacuolar membrane;GO:0005634//nucleus;GO:0005886//plasma membrane	GO:0005509//calcium ion binding;GO:0005515//protein binding	GO:0010099//regulation of photomorphogenesis;GO:0006084//acetyl-CoA metabolic process;GO:0005513//detection of calcium ion;GO:0019722//calcium-mediated signaling;GO:0009612//response to mechanical stimulus	gi|359479174|ref|XP_003632230.1|/1.13246e-81/PREDICTED: calmodulin-related protein isoform 4 [Vitis vinifera]
Litchi_GLEAN_10026565	1863	2590	0.9973	243.464	850	0.9887	79.5986	731	0.9962	67.7137	1048	0.993	91.3327	842	0.9962	77.93	882	0.9989	83.3703	-	GO:0005794//Golgi apparatus;GO:0005634//nucleus;GO:0005886//plasma membrane	GO:0008270//zinc ion binding;GO:0008168//methyltransferase activity	GO:0032259//methylation	gi|462418937|gb|EMJ23200.1|/0/hypothetical protein PRUPE_ppa002881mg [Prunus persica]
Litchi_GLEAN_10026222	1056	2587	0.4962	429.022	3639	0.5199	601.198	5560	0.4801	908.621	1411	0.4669	216.941	3229	0.5199	527.241	3486	0.5218	581.325	K08770|1|0.0|679|sbi:SORBI_04g031060|ubiquitin C	GO:0005634//nucleus	-	GO:0009751//response to salicylic acid stimulus;GO:0007568//aging	gi|7267292|emb|CAB81074.1|/0/polyubiquitin (ubq10) [Arabidopsis thaliana]
Litchi_GLEAN_10016247	1575	2578	0.9689	286.649	4254	0.967	471.212	6495	0.9721	711.657	4275	0.9448	440.69	3727	0.9708	408.023	4400	0.9714	491.958	K01626|1|0.0|906|rcu:RCOM_1036940|3-deoxy-7-phosphoheptulonate synthase [EC:2.5.1.54]	GO:0009507//chloroplast;GO:0016020//membrane	GO:0003849//3-deoxy-7-phosphoheptulonate synthase activity	GO:0033587//shikimate biosynthetic process;GO:0009611//response to wounding;GO:0009617//response to bacterium;GO:0009423//chorismate biosynthetic process;GO:0009073//aromatic amino acid family biosynthetic process	gi|255545782|ref|XP_002513951.1|/0/Phospho-2-dehydro-3-deoxyheptonate aldolase 1, chloroplast precursor, putative [Ricinus communis]
Litchi_GLEAN_10029999	1764	2574	0.9881	255.539	229	0.9603	22.6483	430	0.9575	42.067	197	0.9524	18.132	215	0.9762	21.0158	284	0.9654	28.3515	K13424|1|6e-158|555|pop:POPTR_577093|WRKY transcription factor 33	-	-	-	gi|409923417|gb|AEO31478.2|/0/WRKY transcription factor 17 [Dimocarpus longan]
Litchi_GLEAN_10062954	975	2564	0.9938	460.533	1265	0.9949	226.352	834	0.9949	147.616	839	0.9856	139.713	1191	0.9928	210.626	778	0.9867	140.518	-	-	-	-	gi|224093419|ref|XP_002309917.1|/4.05401e-62/predicted protein [Populus trichocarpa]
Litchi_GLEAN_10062165	1416	2558	0.9922	316.362	6799	0.9986	837.686	7858	0.9993	957.681	3298	0.9972	378.151	5885	0.9979	716.619	6307	0.9993	784.36	K01376|1|0.0|647|ath:AT5G43060|[EC:3.4.22.-];K01365|4|2e-112|404|smo:SELMODRAFT_183539|cathepsin L [EC:3.4.22.15]	GO:0005773//vacuole;GO:0009507//chloroplast;GO:0005829//cytosol;GO:0048046//apoplast;GO:0005783//endoplasmic reticulum	GO:0005515//protein binding;GO:0032440//2-alkenal reductase [NAD(P)] activity;GO:0008234//cysteine-type peptidase activity	GO:0052541//plant-type cell wall cellulose metabolic process;GO:0052546//cell wall pectin metabolic process;GO:0006508//proteolysis;GO:0009651//response to salt stress;GO:0055114//oxidation-reduction process	gi|255538210|ref|XP_002510170.1|/0/cysteine protease, putative [Ricinus communis]
Litchi_GLEAN_10034697	1866	2555	0.9936	239.788	580	0.9877	54.227	629	0.985	58.1716	937	0.9829	81.5278	548	0.9786	50.6377	458	0.9748	43.2225	K00924|1|1e-169|595|ath:AT2G01450|[EC:2.7.1.-];K04371|2|5e-91|333|ppp:PHYPADRAFT_126277|extracellular signal-regulated kinase 1/2 [EC:2.7.11.24];K14512|3|2e-90|331|pop:POPTR_718188|mitogen-activated protein kinase 6 [EC:2.7.11.24]	GO:0005634//nucleus	GO:0004707//MAP kinase activity;GO:0005524//ATP binding;GO:0005515//protein binding	GO:0006468//protein phosphorylation;GO:0010075//regulation of meristem growth;GO:0009664//plant-type cell wall organization;GO:0009832//plant-type cell wall biogenesis;GO:0000165//MAPK cascade	gi|224062744|ref|XP_002300882.1|/0/predicted protein [Populus trichocarpa]
Litchi_GLEAN_10053620	468	2535	0.9979	948.592	504	0.985	187.881	87	0.9615	32.0808	405	0.9979	140.503	404	0.9679	148.847	95	0.9744	35.7465	K03676|1|2e-09|59.3|bdi:100821530|glutaredoxin 3	-	-	GO:0044763;GO:0050794//regulation of cellular process	gi|357474467|ref|XP_003607518.1|/1.75762e-36/Glutaredoxin-C9 [Medicago truncatula]
Litchi_GLEAN_10057483	663	2520	0.9985	665.632	445	0.9819	117.097	563	0.991	146.544	568	0.9985	139.095	457	0.9985	118.852	525	0.9955	139.445	-	-	-	-	gi|255556278|ref|XP_002519173.1|/4.58617e-38/conserved hypothetical protein [Ricinus communis]
Litchi_GLEAN_10014342	861	2474	0.7619	503.204	9483	0.7631	1921.51	5266	0.7631	1055.48	6336	0.7619	1194.79	8354	0.7631	1673	5956	0.7619	1218.17	K09872|1|3e-135|479|rcu:RCOM_1356060|aquaporin PIP	GO:0005773//vacuole;GO:0005886//plasma membrane;GO:0016021//integral to membrane;GO:0009507//chloroplast	GO:0005215//transporter activity	GO:0009269//response to desiccation;GO:0006833//water transport;GO:0006970//response to osmotic stress;GO:0080170//hydrogen peroxide transmembrane transport;GO:0009737//response to abscisic acid stimulus	gi|255578852|ref|XP_002530280.1|/1.16372e-138/Aquaporin PIP2.1, putative [Ricinus communis]
Litchi_GLEAN_10029546	2889	2466	0.9723	149.483	39	0.4396	2.35514	48	0.3873	2.86725	40	0.4351	2.24797	39	0.4919	2.32768	35	0.4268	2.13342	K01537|1|0.0|1346|aly:ARALYDRAFT_898774|Ca2+-transporting ATPase [EC:3.6.3.8]	GO:0016021//integral to membrane	GO:0005388//calcium-transporting ATPase activity;GO:0046872//metal ion binding;GO:0005524//ATP binding	GO:0070588//calcium ion transmembrane transport	gi|225432828|ref|XP_002279593.1|/0/PREDICTED: putative calcium-transporting ATPase 13, plasma membrane-type-like [Vitis vinifera]
Litchi_GLEAN_10010810	3213	2464	0.9645	134.3	484	0.9384	26.2805	393	0.9073	21.1083	297	0.8674	15.008	516	0.9474	27.6914	409	0.9129	22.4165	K13416|1|4e-67|255|ath:AT4G33430|brassinosteroid insensitive 1-associated receptor kinase 1 [EC:2.7.10.1 2.7.11.1]	GO:0005886//plasma membrane	GO:0005524//ATP binding;GO:0004674//protein serine/threonine kinase activity	GO:0006468//protein phosphorylation;GO:0007169//transmembrane receptor protein tyrosine kinase signaling pathway	gi|462411063|gb|EMJ16112.1|/0/hypothetical protein PRUPE_ppa000698mg [Prunus persica]
Litchi_GLEAN_10021893	1401	2444	0.9914	305.5	66	0.8908	8.21874	69	0.6831	8.4993	195	0.9572	22.5982	60	0.7702	7.38446	73	0.93	9.17573	K09843|1|0.0|811|rcu:RCOM_0814150|(+)-abscisic acid 8'-hydroxylase [EC:1.14.13.93]	GO:0005576//extracellular region	GO:0010295//(+)-abscisic acid 8'-hydroxylase activity;GO:0009055//electron carrier activity;GO:0019825//oxygen binding;GO:0020037//heme binding;GO:0005506//iron ion binding	GO:0022900//electron transport chain;GO:0009414//response to water deprivation;GO:0046345//abscisic acid catabolic process;GO:0032940//secretion by cell;GO:0030912;GO:0009737//response to abscisic acid stimulus;GO:0048838//release of seed from dormancy;GO:0050832//defense response to fungus;GO:0009639//response to red or far red light	gi|367465454|gb|AEX15511.1|/0/ABA 8'-hydroxylase [Citrus sinensis]
Litchi_GLEAN_10015544	984	2430	0.9776	432.473	5125	0.9776	908.653	9310	0.9797	1632.78	3969	0.9959	654.883	5631	0.998	986.724	5163	0.998	923.98	-	-	GO:0005507//copper ion binding	GO:0044237//cellular metabolic process;GO:0044710	gi|356505250|ref|XP_003521405.1|/1.30945e-40/PREDICTED: uncharacterized protein LOC100792662 [Glycine max]
Litchi_GLEAN_10019391	1947	2416	0.5131	217.309	319	0.5039	28.5841	393	0.4828	34.8336	859	0.5146	71.6317	341	0.5249	30.1991	446	0.4997	40.339	K13422|1|0.0|785|vvi:100250607|transcription factor MYC2	-	GO:0016491//oxidoreductase activity	-	gi|225427201|ref|XP_002280253.1|/0/PREDICTED: transcription factor MYC2-like [Vitis vinifera]
Litchi_GLEAN_10014922	252	2405	0.7659	1671.33	80	0.6746	55.3846	241	0.6706	165.04	2573	0.7659	1657.74	188	0.6746	128.636	444	0.6786	310.269	-	-	GO:0005507//copper ion binding	-	gi|462400708|gb|EMJ06265.1|/1.33096e-09/hypothetical protein PRUPE_ppa014268mg [Prunus persica]
Litchi_GLEAN_10044514	1467	2400	0.878	286.503	659	0.8821	78.3709	332	0.8623	39.0553	2100	0.8862	232.417	662	0.8814	77.8096	715	0.878	85.8285	K01176|1|8e-109|392|ppp:PHYPADRAFT_60178|alpha-amylase [EC:3.2.1.1]	GO:0005576//extracellular region	GO:0033910;GO:0004556//alpha-amylase activity;GO:0005509//calcium ion binding	GO:0005975//carbohydrate metabolic process	gi|224065715|ref|XP_002301935.1|/0/predicted protein [Populus trichocarpa]
Litchi_GLEAN_10009953	1671	2393	0.9964	250.792	554	0.9838	57.8406	542	0.9892	55.9751	846	0.9988	82.2	590	0.9856	60.8809	491	0.9964	51.7441	K14494|1|8e-60|229|pop:POPTR_719856|DELLA protein	GO:0005634//nucleus	GO:0003700//sequence-specific DNA binding transcription factor activity	GO:0010363//regulation of plant-type hypersensitive response;GO:0035556//intracellular signal transduction;GO:0009693//ethylene biosynthetic process;GO:0009867//jasmonic acid mediated signaling pathway;GO:0006355//regulation of transcription, DNA-dependent;GO:0002679//respiratory burst involved in defense response;GO:0010200//response to chitin;GO:0006612//protein targeting to membrane;GO:0009863…	gi|224137264|ref|XP_002322514.1|/0/GRAS family transcription factor [Populus trichocarpa]
Litchi_GLEAN_10059813	2226	2389	0.947	187.948	2311	0.947	181.123	523	0.9304	40.546	2129	0.9456	155.285	2528	0.947	195.82	621	0.9461	49.1272	-	-	-	-	gi|359487196|ref|XP_002269821.2|/1.20489e-177/PREDICTED: uncharacterized protein LOC100248068 [Vitis vinifera]
Litchi_GLEAN_10019929	795	2363	0.9987	520.528	757	0.9975	166.122	570	0.9836	123.731	2051	0.9987	418.867	857	0.995	185.874	1379	0.995	305.459	K07025|1|3e-116|415|pop:POPTR_658536|putative hydrolase of the HAD superfamily	-	GO:0016787//hydrolase activity	-	gi|224108057|ref|XP_002314706.1|/3.70375e-115/predicted protein [Populus trichocarpa]
Litchi_GLEAN_10039786	3168	2359	0.9021	130.404	4985	0.9025	274.523	5519	0.9059	300.64	2077	0.8933	106.446	4925	0.935	268.057	6920	0.9334	384.66	K14486|1|0.0|804|rcu:RCOM_1597120|auxin response factor	GO:0016020//membrane;GO:0005634//nucleus	GO:0046983//protein dimerization activity;GO:0044212//transcription regulatory region DNA binding;GO:0042802//identical protein binding;GO:0003700//sequence-specific DNA binding transcription factor activity	GO:0031048//chromatin silencing by small RNA;GO:0006346//methylation-dependent chromatin silencing;GO:0016246//RNA interference;GO:0007155//cell adhesion;GO:0051567//histone H3-K9 methylation;GO:0009944//polarity specification of adaxial/abaxial axis;GO:0045010//actin nucleation;GO:0009734//auxin mediated signaling pathway;GO:0009855//determination of bilateral symmetry;GO:0009965//leaf morphogen…	gi|255538886|ref|XP_002510508.1|/0/Auxin response factor, putative [Ricinus communis]
Litchi_GLEAN_10039947	3966	2357	0.9017	104.077	1172	0.9014	51.5554	1184	0.8759	51.5194	1737	0.8936	71.1091	1217	0.8974	52.9107	912	0.8986	40.4947	-	GO:0005829//cytosol;GO:0005773//vacuole;GO:0005634//nucleus;GO:0005886//plasma membrane	-	-	gi|462406161|gb|EMJ11625.1|/8.70808e-122/hypothetical protein PRUPE_ppa000354mg [Prunus persica]
Litchi_GLEAN_10023064	1191	2356	0.9975	346.426	928	0.9899	135.936	628	0.9933	90.9955	6054	0.9958	825.294	1136	0.995	164.464	1062	0.995	157.025	-	-	-	-	gi|255585261|ref|XP_002533331.1|/1.20498e-49/conserved hypothetical protein [Ricinus communis]
Litchi_GLEAN_10039517	570	2354	0.9982	723.234	1163	0.9965	355.962	1226	0.9965	371.183	1928	0.9965	549.174	1058	0.9965	320.049	1239	0.9965	382.783	-	-	-	-	gi|449454444|ref|XP_004144965.1|/1.90504e-15/PREDICTED: uncharacterized protein LOC101217755 [Cucumis sativus]
Litchi_GLEAN_10006656	1068	2352	0.529	385.668	293	0.5103	47.8625	188	0.4775	30.378	776	0.5272	117.969	287	0.5215	46.3357	185	0.514	30.504	K05279|1|2e-117|420|rcu:RCOM_0596300|flavonol 3-O-methyltransferase [EC:2.1.1.76];K13066|3|1e-112|404|pop:POPTR_824484|caffeic acid 3-O-methyltransferase [EC:2.1.1.68]	-	GO:0008171//O-methyltransferase activity;GO:0046983//protein dimerization activity	GO:0032259//methylation	gi|224128073|ref|XP_002320237.1|/2.05303e-145/catechol o-methyltransferase related [Populus trichocarpa]
Litchi_GLEAN_10003333	1476	2351	0.9986	278.942	3736	0.998	441.591	1477	0.9953	172.69	4034	0.998	443.739	3724	0.9993	435.04	2838	0.9973	338.596	K00924|1|2e-26|119|ath:AT5G22850|[EC:2.7.1.-]	GO:0005576//extracellular region;GO:0005783//endoplasmic reticulum	GO:0004190//aspartic-type endopeptidase activity	GO:0009414//response to water deprivation;GO:0009737//response to abscisic acid stimulus;GO:0006508//proteolysis	gi|470126517|ref|XP_004299230.1|/2.47046e-180/PREDICTED: protein ASPARTIC PROTEASE IN GUARD CELL 1-like [Fragaria vesca subsp. vesca]
Litchi_GLEAN_10027493	903	2346	0.9989	454.975	558	0.9967	107.807	308	0.9845	58.862	1718	0.9978	308.897	581	0.9967	110.941	556	0.9978	108.428	K09874|1|3e-116|416|aly:ARALYDRAFT_911337|aquaporin NIP	GO:0016328//lateral plasma membrane;GO:0016021//integral to membrane	GO:0015105//arsenite transmembrane transporter activity;GO:0015250//water channel activity;GO:0080138//borate uptake transmembrane transporter activity	GO:0015700//arsenite transport;GO:0015706//nitrate transport;GO:0035445//borate transmembrane transport;GO:0071702;GO:0010106//cellular response to iron ion starvation;GO:0006826//iron ion transport;GO:0010167//response to nitrate;GO:0046685//response to arsenic-containing substance;GO:0080029//cellular response to boron-containing substance levels	gi|449456303|ref|XP_004145889.1|/4.17448e-127/PREDICTED: probable aquaporin NIP5-1-like [Cucumis sativus]
Litchi_GLEAN_10019839	672	2322	0.8586	605.118	1132	0.8542	293.884	700	0.8527	179.763	1395	0.8586	337.041	1106	0.8542	283.786	825	0.8482	216.192	-	-	-	-	gi|313586573|gb|ADR71297.1|/9.20354e-11/hypothetical protein 20 [Hevea brasiliensis]
Litchi_GLEAN_10010317	582	2314	0.9794	696.286	120	0.9433	35.9714	118	0.9038	34.989	474	0.9931	132.231	94	0.9536	27.849	121	0.9313	36.6116	K09286|1|1e-20|97.8|ath:AT3G15210|EREBP-like factor	GO:0016604//nuclear body	GO:0005515//protein binding;GO:0003677//DNA binding;GO:0003700//sequence-specific DNA binding transcription factor activity	GO:0009864//induced systemic resistance, jasmonic acid mediated signaling pathway;GO:0002679//respiratory burst involved in defense response;GO:0010200//response to chitin;GO:0045892//negative regulation of transcription, DNA-dependent;GO:0009737//response to abscisic acid stimulus;GO:0010105//negative regulation of ethylene mediated signaling pathway;GO:0035556//intracellular signal transduction	gi|225443624|ref|XP_002279692.1|/2.23773e-23/PREDICTED: ethylene-responsive transcription factor 4 [Vitis vinifera]
Litchi_GLEAN_10036782	672	2305	0.997	600.688	833	0.997	216.259	1247	0.997	320.235	1204	0.997	290.894	848	0.997	217.587	800	0.9985	209.641	K12191|1|5e-96|348|rcu:RCOM_1045990|charged multivesicular body protein 2A	GO:0005771//multivesicular body;GO:0000815//ESCRT III complex	GO:0005515//protein binding	GO:0006944//cellular membrane fusion;GO:0009644//response to high light intensity;GO:0048193//Golgi vesicle transport;GO:0010200//response to chitin;GO:0042542//response to hydrogen peroxide;GO:0015031//protein transport	gi|255546017|ref|XP_002514068.1|/5.49014e-95/Charged multivesicular body protein 2a, putative [Ricinus communis]
Litchi_GLEAN_10057488	2991	2275	0.995	133.203	737	0.9943	42.9883	788	0.9903	45.4655	2146	0.997	116.491	722	0.9967	41.6223	856	0.9903	50.398	K10406|1|2e-98|358|vvi:100249019|kinesin family member C2/C3	GO:0005875//microtubule associated complex;GO:0005874//microtubule	GO:0005524//ATP binding;GO:0003777//microtubule motor activity	GO:0007018//microtubule-based movement	gi|255564276|ref|XP_002523135.1|/0/kinesin heavy chain, putative [Ricinus communis]
Litchi_GLEAN_10057819	2106	2264	0.9995	188.263	321	0.9858	26.5917	264	0.9539	21.633	752	0.9995	57.9746	320	0.9729	26.1997	313	0.9668	26.1723	K13680|1|3e-118|424|smo:SELMODRAFT_230176|beta-mannan synthase [EC:2.4.1.32]	GO:0009506//plasmodesma;GO:0005794//Golgi apparatus	GO:0016760//cellulose synthase (UDP-forming) activity	-	gi|224067154|ref|XP_002302382.1|/0/predicted protein [Populus trichocarpa]
Litchi_GLEAN_10041559	1152	2243	0.9991	340.976	610	0.9913	92.3797	464	0.9774	69.5084	1501	0.9948	211.547	685	0.9922	102.528	770	0.9991	117.705	-	GO:0016021//integral to membrane;GO:0009506//plasmodesma;GO:0009507//chloroplast;GO:0005886//plasma membrane	GO:0004497//monooxygenase activity	GO:0007275//multicellular organismal development	gi|255584675|ref|XP_002533060.1|/9.04466e-148/dopamine beta-monooxygenase, putative [Ricinus communis]
Litchi_GLEAN_10053752	744	2234	0.9973	525.845	116	0.9664	27.201	83	0.9301	19.2521	285	0.9866	62.1942	123	0.9651	28.5061	83	0.9798	19.6454	K09422|1|9e-48|187|rcu:RCOM_1153840|myb proto-oncogene protein, plant	-	GO:0005488//binding	-	gi|462420763|gb|EMJ25026.1|/7.78094e-79/hypothetical protein PRUPE_ppa010735mg [Prunus persica]
Litchi_GLEAN_10009387	2253	2230	0.9743	173.337	233	0.8726	18.0424	153	0.8482	11.7193	2155	0.9734	155.297	247	0.9157	18.9035	303	0.929	23.683	-	GO:0005886//plasma membrane	-	GO:0031347//regulation of defense response;GO:0009860//pollen tube growth	gi|462413165|gb|EMJ18214.1|/0/hypothetical protein PRUPE_ppa002085mg [Prunus persica]
Litchi_GLEAN_10055985	1431	2228	0.9916	272.661	4571	0.9958	557.277	4184	0.9916	504.573	3772	0.9944	427.967	4143	0.9958	499.207	4061	0.9958	499.746	-	-	-	-	gi|225424089|ref|XP_002283405.1|/8.5585e-94/PREDICTED: uncharacterized protein LOC100250808 [Vitis vinifera]
Litchi_GLEAN_10048270	2871	2227	0.9739	135.842	400	0.9	24.3067	554	0.9373	33.3003	312	0.906	17.6441	347	0.9063	20.8402	433	0.931	26.5589	K04640|1|5e-34|145|vvi:100244127|guanine nucleotide-binding protein subunit alpha, other	-	GO:0019001//guanyl nucleotide binding	GO:0007165//signal transduction;GO:0009746;GO:0097305//response to alcohol	gi|255556179|ref|XP_002519124.1|/0/GTP-binding protein alpha subunit, gna, putative [Ricinus communis]
Litchi_GLEAN_10045526	1806	2226	0.9972	215.851	469	0.9917	45.3059	539	0.9972	51.5042	696	0.9917	62.5705	505	0.9839	48.2147	528	0.9972	51.484	-	GO:0030173//integral to Golgi membrane;GO:0005768//endosome;GO:0005802//trans-Golgi network	GO:0016757//transferase activity, transferring glycosyl groups	GO:0010256//endomembrane system organization;GO:0009863//salicylic acid mediated signaling pathway;GO:0009826//unidimensional cell growth;GO:0009969//xyloglucan biosynthetic process;GO:0042353//fucose biosynthetic process	gi|224065537|ref|XP_002301846.1|/0/glycosyltransferase, CAZy family GT47 [Populus trichocarpa]
Litchi_GLEAN_10055791	3048	2223	0.9997	127.724	1387	0.9993	79.3891	1078	0.9882	61.0346	4411	0.9993	234.963	1464	0.998	82.8193	1570	0.9993	90.7069	K00924|1|0.0|1038|aly:ARALYDRAFT_476729|[EC:2.7.1.-];K08286|5|0.0|638|ath:AT4G28490|protein-serine/threonine kinase [EC:2.7.11.-]	GO:0009570//chloroplast stroma;GO:0005829//cytosol;GO:0005886//plasma membrane;GO:0016021//integral to membrane;GO:0005634//nucleus	GO:0033612//receptor serine/threonine kinase binding;GO:0004709//MAP kinase kinase kinase activity;GO:0043621//protein self-association;GO:0005524//ATP binding;GO:0043169//cation binding;GO:0032440//2-alkenal reductase [NAD(P)] activity;GO:0016161//beta-amylase activity	GO:0048767//root hair elongation;GO:0010480//microsporocyte differentiation;GO:0009414//response to water deprivation;GO:0043481//anthocyanin accumulation in tissues in response to UV light;GO:0009825//multidimensional cell growth;GO:0000186//activation of MAPKK activity;GO:0007169//transmembrane receptor protein tyrosine kinase signaling pathway;GO:0009926//auxin polar transport;GO:0010075//regu…	gi|359497545|ref|XP_003635561.1|/0/PREDICTED: leucine-rich repeat receptor-like serine/threonine-protein kinase BAM1-like [Vitis vinifera]
Litchi_GLEAN_10021699	2757	2213	0.65	140.57	4062	0.6525	257.041	4595	0.6464	287.621	2173	0.6199	127.968	3652	0.6366	228.402	3894	0.654	248.722	K00327|1|0.0|680|vvi:100240979|NADPH-ferrihemoprotein reductase [EC:1.6.2.4]	GO:0005789//endoplasmic reticulum membrane	GO:0003958//NADPH-hemoprotein reductase activity;GO:0005506//iron ion binding;GO:0010181//FMN binding	GO:0009698//phenylpropanoid metabolic process;GO:0055114//oxidation-reduction process	gi|224551852|gb|ACN54324.1|/0/NADPH:cytochrome P450 reductase [Gossypium hirsutum]
Litchi_GLEAN_10026659	1416	2211	0.9965	273.447	3230	0.9972	397.959	1176	0.9915	143.323	304	0.9781	34.8569	1254	0.9915	152.7	1413	0.9993	175.725	K01177|1|0.0|686|pop:POPTR_229995|beta-amylase [EC:3.2.1.2]	GO:0009507//chloroplast;GO:0005829//cytosol;GO:0005886//plasma membrane;GO:0005634//nucleus	GO:0016161//beta-amylase activity;GO:0043621//protein self-association;GO:0004674//protein serine/threonine kinase activity;GO:0043169//cation binding;GO:0033612//receptor serine/threonine kinase binding;GO:0005524//ATP binding	GO:0009934//regulation of meristem structural organization;GO:0009414//response to water deprivation;GO:0010480//microsporocyte differentiation;GO:0009825//multidimensional cell growth;GO:0005983//starch catabolic process;GO:0010075//regulation of meristem growth;GO:0043481//anthocyanin accumulation in tissues in response to UV light;GO:0048767//root hair elongation;GO:0007169//transmembrane rece…	gi|224107567|ref|XP_002314522.1|/0/predicted protein [Populus trichocarpa]
Litchi_GLEAN_10059402	723	2202	0.9986	533.367	588	0.9986	141.886	511	0.9917	121.97	2069	0.9986	464.622	833	0.9945	198.661	948	0.9959	230.901	-	-	-	GO:0009628//response to abiotic stimulus;GO:0006950//response to stress	gi|147789492|emb|CAN76136.1|/1.81256e-56/hypothetical protein VITISV_034276 [Vitis vinifera]
Litchi_GLEAN_10051504	1947	2192	0.9702	197.161	812	0.9718	72.7594	659	0.9543	58.4106	735	0.963	61.2914	701	0.9214	62.0808	614	0.9579	55.5339	K08286|1|5e-31|134|aly:ARALYDRAFT_491919|protein-serine/threonine kinase [EC:2.7.11.-];K04733|2|4e-30|131|smo:SELMODRAFT_230241|interleukin-1 receptor-associated kinase 4 [EC:2.7.11.1]	-	GO:0004672//protein kinase activity;GO:0005524//ATP binding	GO:0006468//protein phosphorylation	gi|357461359|ref|XP_003600961.1|/0/Ser-thr protein kinase [Medicago truncatula]
Litchi_GLEAN_10051827	759	2192	0.9908	505.762	377	0.9513	86.656	337	0.9921	76.6232	263	0.9736	56.259	292	0.975	66.3356	283	0.9447	65.6599	-	-	-	GO:0009627//systemic acquired resistance;GO:0034976//response to endoplasmic reticulum stress;GO:0006865//amino acid transport	gi|356569943|ref|XP_003553153.1|/7.30469e-58/PREDICTED: protein NDR1-like [Glycine max]
Litchi_GLEAN_10060467	1116	2191	0.9946	343.816	292	0.9785	45.6476	244	0.9642	37.7309	340	0.9767	49.4644	280	0.9588	43.2613	276	0.9525	43.5513	K07761|1|2e-104|377|ath:AT1G59970|gelatinase A [EC:3.4.24.24]	GO:0031225//anchored to membrane	GO:0046872//metal ion binding;GO:0008237//metallopeptidase activity	GO:0008152//metabolic process	gi|462420182|gb|EMJ24445.1|/7.52778e-127/hypothetical protein PRUPE_ppa007227mg [Prunus persica]
Litchi_GLEAN_10024160	657	2191	0.7991	584.016	2	0.1492	0.531085	11	0.3288	2.88934	22	0.6134	5.4367	7	0.3942	1.83712	1	0.0746	0.268034	K09286|1|3e-12|69.7|ath:AT4G25490|EREBP-like factor	-	-	-	gi|225455475|ref|XP_002280043.1|/7.31955e-25/PREDICTED: ethylene-responsive transcription factor ERF025-like [Vitis vinifera]
Litchi_GLEAN_10014361	843	2174	0.9917	451.627	392	0.9988	81.1256	86	0.879	17.6053	5656	0.9988	1089.33	308	0.9751	62.9983	293	0.9727	61.2063	-	GO:0031225//anchored to membrane;GO:0005886//plasma membrane	-	GO:0009834//secondary cell wall biogenesis	gi|30841338|gb|AAO92753.1|/4.91511e-47/arabinogalactan protein [Gossypium hirsutum]
Litchi_GLEAN_10037176	960	2173	0.9979	396.402	200	0.8969	36.3461	91	0.9292	16.3584	300	0.9906	50.7374	289	0.9604	51.9077	151	0.9521	27.6988	-	GO:0009505//plant-type cell wall	-	GO:0009741//response to brassinosteroid stimulus	gi|224084650|ref|XP_002307374.1|/1.65832e-122/predicted protein [Populus trichocarpa]
Litchi_GLEAN_10045468	1542	2173	0.9922	246.787	123	0.7905	13.9162	46	0.5383	5.14808	24	0.5006	2.527	97	0.7633	10.8466	37	0.5843	4.22545	K15086|1|3e-179|626|rcu:RCOM_0906740|(3S)-linalool synthase [EC:4.2.3.25]	-	-	-	gi|359496657|ref|XP_003635291.1|/0/PREDICTED: (3S,6E)-nerolidol synthase 1, chloroplastic-like [Vitis vinifera]
Litchi_GLEAN_10033175	366	2172	0.9918	1039.26	4957	0.9945	2362.86	8205	0.9973	3868.74	3174	0.9945	1408	5444	0.9973	2564.73	5650	0.9973	2718.46	-	GO:0005634//nucleus	-	GO:0009750//response to fructose stimulus;GO:0009744//response to sucrose stimulus;GO:0009749//response to glucose stimulus	gi|225443630|ref|XP_002279836.1|/3.52292e-43/PREDICTED: auxin-repressed 12.5 kDa protein isoform 1 [Vitis vinifera]
Litchi_GLEAN_10061414	1287	2168	0.993	295.004	213	0.9324	28.8736	198	0.9355	26.5496	230	0.927	29.0153	212	0.9378	28.4029	163	0.934	22.3031	K00924|1|3e-34|144|aly:ARALYDRAFT_489138|[EC:2.7.1.-]	GO:0009505//plant-type cell wall;GO:0005576//extracellular region;GO:0005794//Golgi apparatus	GO:0008233//peptidase activity	GO:0016558//protein import into peroxisome matrix;GO:0048573//photoperiodism, flowering;GO:0006635//fatty acid beta-oxidation	gi|470109200|ref|XP_004290889.1|/3.97452e-151/PREDICTED: aspartic proteinase Asp1-like [Fragaria vesca subsp. vesca]
Litchi_GLEAN_10029711	2028	2149	0.9877	185.573	238	0.9502	20.4743	450	0.9832	38.2927	141	0.8891	11.2883	215	0.9719	18.28	374	0.9709	32.4758	-	-	GO:0033926	GO:0008152//metabolic process	gi|255556486|ref|XP_002519277.1|/0/beta-fructofuranosidase, putative [Ricinus communis]
Litchi_GLEAN_10013857	1095	2146	0.9991	343.212	621	0.99	98.9411	421	0.9653	66.3498	1091	0.9936	161.766	601	0.9808	94.638	355	0.9662	57.0913	-	-	-	-	gi|255539551|ref|XP_002510840.1|/3.71909e-128/protein binding protein, putative [Ricinus communis]
Litchi_GLEAN_10048146	561	2132	0.9947	665.536	268	0.9947	83.3434	152	0.9572	46.7577	4506	0.9947	1304.09	322	0.9679	98.9688	311	0.9911	97.6233	-	-	GO:0005507//copper ion binding;GO:0009055//electron carrier activity	-	gi|225459203|ref|XP_002285736.1|/1.18615e-39/PREDICTED: blue copper protein-like [Vitis vinifera]
Litchi_GLEAN_10065046	861	2122	0.9965	431.608	732	0.993	148.323	321	0.9698	64.3389	808	0.9965	152.365	915	0.9988	183.241	487	0.9814	99.6051	K08235|1|8e-135|477|pop:POPTR_572886|xyloglucan:xyloglucosyl transferase [EC:2.4.1.207]	GO:0048046//apoplast;GO:0005618//cell wall	GO:0004553//hydrolase activity, hydrolyzing O-glycosyl compounds;GO:0016762//xyloglucan:xyloglucosyl transferase activity	GO:0006073//cellular glucan metabolic process	gi|116871386|gb|ABK30789.1|/2.53266e-161/xyloglucan endotransglycosylase 3 [Litchi chinensis]
Litchi_GLEAN_10056940	369	2112	0.8672	1002.34	314	0.8618	148.458	377	0.8591	176.314	647	0.8645	284.679	371	0.8672	173.362	399	0.8645	190.415	K01834|1|2e-35|144|vvi:100245371|2,3-bisphosphoglycerate-dependent phosphoglycerate mutase [EC:5.4.2.1];K03036|2|1e-13|72.8|aly:ARALYDRAFT_336019|26S proteasome regulatory subunit N6	GO:0005615//extracellular space	-	GO:0007030//Golgi organization;GO:0006816//calcium ion transport;GO:0042546//cell wall biogenesis;GO:0019344//cysteine biosynthetic process;GO:0009651//response to salt stress	gi|462422913|gb|EMJ27176.1|/3.07707e-37/hypothetical protein PRUPE_ppa012675mg [Prunus persica]
Litchi_GLEAN_10011955	909	2106	0.9989	405.735	779	0.9978	149.511	1051	0.9978	199.531	919	0.9978	164.146	637	0.9967	120.832	965	0.9978	186.947	-	-	-	-	gi|255539350|ref|XP_002510740.1|/1.57351e-49/conserved hypothetical protein [Ricinus communis]
Litchi_GLEAN_10021925	984	2098	0.9959	373.386	409	0.9807	72.5149	426	0.9746	74.7113	638	0.9827	105.27	511	0.9868	89.5429	427	0.9878	76.4167	-	-	-	-	gi|224093419|ref|XP_002309917.1|/3.66675e-57/predicted protein [Populus trichocarpa]
Litchi_GLEAN_10051866	1239	2092	0.9976	295.691	4062	0.9992	571.963	7231	0.9992	1007.16	2291	0.9984	300.215	3940	0.9968	548.315	4279	0.9992	608.172	K00031|1|0.0|810|pop:POPTR_648243|isocitrate dehydrogenase [EC:1.1.1.42]	GO:0005777//peroxisome;GO:0005886//plasma membrane;GO:0048046//apoplast	GO:0051287//NAD binding;GO:0005507//copper ion binding;GO:0004450//isocitrate dehydrogenase (NADP+) activity;GO:0000287//magnesium ion binding	GO:0006739//NADP metabolic process;GO:0009651//response to salt stress;GO:0042742//defense response to bacterium;GO:0006099//tricarboxylic acid cycle;GO:0006102//isocitrate metabolic process;GO:0010043//response to zinc ion;GO:0046686//response to cadmium ion	gi|224079726|ref|XP_002305928.1|/0/predicted protein [Populus trichocarpa]
Litchi_GLEAN_10009788	1857	2085	0.9908	196.626	46	0.6263	4.32161	227	0.8508	21.0953	57	0.7356	4.98357	49	0.6866	4.54977	146	0.8756	13.8451	K14487|1|0.0|1073|pop:POPTR_821271|auxin responsive GH3 gene family	GO:0016023//cytoplasmic membrane-bounded vesicle;GO:0009536//plastid	GO:0010279//indole-3-acetic acid amido synthetase activity	GO:0032940//secretion by cell;GO:0009733//response to auxin stimulus;GO:0009416//response to light stimulus	gi|300680024|gb|ADK27716.1|/0/GH3 [Dimocarpus longan]
Litchi_GLEAN_10021109	1284	2078	0.8372	283.418	398	0.8107	54.0776	465	0.803	62.4971	144	0.6791	18.2086	355	0.8185	47.6726	238	0.7991	32.6413	K14664|1|0.0|655|pop:POPTR_711792|IAA-amino acid hydrolase [EC:3.5.1.-]	GO:0005886//plasma membrane;GO:0009507//chloroplast;GO:0005783//endoplasmic reticulum	GO:0010179//IAA-Ala conjugate hydrolase activity;GO:0047980//hippurate hydrolase activity;GO:0008237//metallopeptidase activity	GO:0009611//response to wounding;GO:0006508//proteolysis;GO:0010112//regulation of systemic acquired resistance	gi|224070738|ref|XP_002303219.1|/0/iaa-amino acid hydrolase 11 [Populus trichocarpa]
Litchi_GLEAN_10011531	1368	2048	0.5497	262.175	186	0.53	23.7206	204	0.5365	25.7345	681	0.5431	80.8237	262	0.5314	33.0233	199	0.5227	25.6167	-	GO:0005739//mitochondrion	GO:0005515//protein binding	GO:0006979//response to oxidative stress;GO:0009646//response to absence of light;GO:0010200//response to chitin;GO:0009751//response to salicylic acid stimulus;GO:0009816//defense response to bacterium, incompatible interaction	gi|462414399|gb|EMJ19136.1|/0/hypothetical protein PRUPE_ppa004978mg [Prunus persica]
Litchi_GLEAN_10008821	1629	2043	0.9417	219.632	781	0.938	83.6429	1094	0.9362	115.896	399	0.9417	39.7676	737	0.9748	78.0103	320	0.9325	34.5927	K00012|1|0.0|925|vvi:100264653|UDPglucose 6-dehydrogenase [EC:1.1.1.22]	-	GO:0051287//NAD binding;GO:0003979//UDP-glucose 6-dehydrogenase activity	GO:0006065//UDP-glucuronate biosynthetic process;GO:0055114//oxidation-reduction process	gi|225452968|ref|XP_002284346.1|/0/PREDICTED: UDP-glucose 6-dehydrogenase [Vitis vinifera]
Litchi_GLEAN_10024616	243	2008	0.8724	1447.12	375	0.8642	269.231	301	0.856	213.763	459	0.9712	306.679	480	0.9671	340.597	470	0.9794	340.602	-	-	-	-	gi|358345908|ref|XP_003637016.1|/8.77681e-11/hypothetical protein MTR_067s0027 [Medicago truncatula]
Litchi_GLEAN_10025986	828	2006	0.8768	424.276	679	0.8671	143.067	469	0.8551	97.7495	1357	0.8804	266.089	1175	0.8792	244.688	818	0.8768	173.972	K08235|1|3e-140|495|pop:POPTR_915608|xyloglucan:xyloglucosyl transferase [EC:2.4.1.207]	GO:0048046//apoplast;GO:0005618//cell wall	GO:0004553//hydrolase activity, hydrolyzing O-glycosyl compounds;GO:0016762//xyloglucan:xyloglucosyl transferase activity	GO:0006073//cellular glucan metabolic process	gi|118481085|gb|ABK92496.1|/2.37685e-139/unknown [Populus trichocarpa]
Litchi_GLEAN_10005574	1470	2000	0.9912	238.265	3953	0.9741	469.147	1950	0.9735	228.923	4082	0.9741	450.852	3889	0.9735	456.169	1701	0.9741	203.771	K09755|1|4e-97|353|rcu:RCOM_0193830|ferulate-5-hydroxylase [EC:1.14.-.-];K05280|2|1e-95|348|vvi:100232999|flavonoid 3'-monooxygenase [EC:1.14.13.21]	-	GO:0020037//heme binding;GO:0033772;GO:0005506//iron ion binding;GO:0009055//electron carrier activity	GO:0055114//oxidation-reduction process	gi|74273619|gb|ABA01477.1|/0/cytochrome P450 DDWF1 [Gossypium hirsutum]
Litchi_GLEAN_10015972	1347	1990	0.9955	258.722	1238	0.997	160.344	880	0.9926	112.742	2409	0.9978	290.367	1342	0.9985	171.787	1048	0.997	137.009	K07375|1|0.0|867|rcu:RCOM_1598040|tubulin beta	GO:0005773//vacuole;GO:0009507//chloroplast;GO:0005618//cell wall;GO:0005874//microtubule;GO:0005886//plasma membrane	GO:0005525//GTP binding;GO:0003924//GTPase activity;GO:0005200//structural constituent of cytoskeleton	GO:0007010//cytoskeleton organization;GO:0006094//gluconeogenesis;GO:0009825//multidimensional cell growth;GO:0010498//proteasomal protein catabolic process;GO:0043481//anthocyanin accumulation in tissues in response to UV light;GO:0006184//GTP catabolic process;GO:0048767//root hair elongation;GO:0010817//regulation of hormone levels;GO:0051258//protein polymerization;GO:0000271//polysaccharide …	gi|255538950|ref|XP_002510540.1|/0/tubulin beta chain, putative [Ricinus communis]
Litchi_GLEAN_10015224	585	1988	0.9983	595.125	2709	0.9932	807.89	4150	0.9966	1224.23	2440	0.9949	677.192	2293	0.9966	675.855	2420	0.9949	728.476	-	GO:0005634//nucleus	GO:0003677//DNA binding	GO:0042546//cell wall biogenesis	gi|255539463|ref|XP_002510796.1|/8.68839e-52/Remorin, putative [Ricinus communis]
Litchi_GLEAN_10036690	2220	1971	0.9973	155.482	761	0.995	59.8041	528	0.9901	41.0443	1793	0.9887	131.131	838	0.9905	65.0873	737	0.9941	58.4615	K11262|1|3e-07|55.8|aly:ARALYDRAFT_473714|acetyl-CoA carboxylase / biotin carboxylase [EC:6.4.1.2 6.3.4.14]	GO:0009505//plant-type cell wall;GO:0048046//apoplast	GO:0042802//identical protein binding;GO:0004252//serine-type endopeptidase activity	GO:0048359//mucilage metabolic process involved seed coat development;GO:0080001//mucilage extrusion from seed coat;GO:0006508//proteolysis;GO:0043086//negative regulation of catalytic activity	gi|255584904|ref|XP_002533167.1|/0/Xylem serine proteinase 1 precursor, putative [Ricinus communis]
Litchi_GLEAN_10039346	762	1952	0.9829	448.613	10673	0.9882	2443.6	19300	0.9856	4370.93	2534	0.9816	539.92	9632	0.9869	2179.55	13163	0.9882	3041.98	K09286|1|2e-32|137|aly:ARALYDRAFT_897996|EREBP-like factor	-	-	-	gi|62131147|gb|AAX68525.1|/2.49381e-50/putative ethylene responsive element binding protein 2 [Gossypium hirsutum]
Litchi_GLEAN_10055014	1095	1943	0.9982	310.746	6211	0.9927	989.57	8484	0.9991	1337.08	3404	0.99	504.723	5146	0.9909	810.328	4839	0.9982	778.211	K00475|1|0.0|639|vvi:100233079|naringenin 3-dioxygenase [EC:1.14.11.9]	-	GO:0045486//naringenin 3-dioxygenase activity	GO:0055114//oxidation-reduction process	gi|309951612|gb|ADO95201.1|/0/flavanone 3-hydroxylase [Litchi chinensis]
Litchi_GLEAN_10022471	1407	1941	0.9957	241.59	2804	0.9957	347.683	4438	0.9972	544.334	2072	0.9972	239.097	2236	0.9979	274.021	3056	0.995	382.486	-	GO:0005634//nucleus	-	-	gi|225430794|ref|XP_002270711.1|/4.27664e-71/PREDICTED: acidic leucine-rich nuclear phosphoprotein 32-related protein-like [Vitis vinifera]
Litchi_GLEAN_10055422	1236	1940	0.9935	274.872	4887	0.966	689.8	2336	0.9636	326.157	2424	0.962	318.414	4997	0.9992	697.102	2861	0.9887	407.62	K01623|1|0.0|753|vvi:100852851|fructose-bisphosphate aldolase, class I [EC:4.1.2.13]	GO:0031977//thylakoid lumen;GO:0009941//chloroplast envelope;GO:0010287//plastoglobule;GO:0022626//cytosolic ribosome;GO:0016020//membrane;GO:0048046//apoplast	GO:0004332//fructose-bisphosphate aldolase activity	GO:0009737//response to abscisic acid stimulus;GO:0006096//glycolysis;GO:0046686//response to cadmium ion	gi|359476642|ref|XP_003631873.1|/0/PREDICTED: probable fructose-bisphosphate aldolase 2, chloroplastic-like [Vitis vinifera]
Litchi_GLEAN_10056592	1029	1938	0.9825	329.827	342	0.9728	57.9842	1329	0.9689	222.885	244	0.9582	38.4993	310	0.9757	51.946	832	0.9738	142.385	K13424|1|4e-18|90.5|pop:POPTR_663578|WRKY transcription factor 33	-	-	GO:0006952//defense response;GO:0051707//response to other organism;GO:0050789//regulation of biological process	gi|410111036|gb|AEO31523.2|/1.1028e-160/WRKY transcription factor 5 [Dimocarpus longan]
Litchi_GLEAN_10024077	720	1927	0.9583	468.702	2156	0.9639	522.415	585	0.9583	140.215	2497	0.9958	563.072	2152	0.9833	515.365	555	0.9958	135.743	K10666|1|4e-23|105|osa:4325492|E3 ubiquitin-protein ligase RNF5 [EC:6.3.2.19]	-	GO:0008270//zinc ion binding	-	gi|255556043|ref|XP_002519056.1|/2.33705e-100/rnf5, putative [Ricinus communis]
Litchi_GLEAN_10001339	3072	1927	0.999	109.852	477	0.9854	27.0892	539	0.9818	30.2789	655	0.9951	34.6177	502	0.9759	28.1766	563	0.9756	32.2733	K01530|1|0.0|1655|rcu:RCOM_0654980|phospholipid-translocating ATPase [EC:3.6.3.1]	GO:0005739//mitochondrion;GO:0016021//integral to membrane;GO:0005886//plasma membrane	GO:0008270//zinc ion binding;GO:0015662//ATPase activity, coupled to transmembrane movement of ions, phosphorylative mechanism;GO:0019829//cation-transporting ATPase activity;GO:0005524//ATP binding;GO:0000287//magnesium ion binding;GO:0004012//phospholipid-translocating ATPase activity	GO:0009749//response to glucose stimulus;GO:0009744//response to sucrose stimulus;GO:0009750//response to fructose stimulus;GO:0043090//amino acid import;GO:0015914//phospholipid transport;GO:0006888//ER to Golgi vesicle-mediated transport;GO:0008152//metabolic process;GO:0006812//cation transport	gi|255560731|ref|XP_002521379.1|/0/Phospholipid-transporting ATPase, putative [Ricinus communis]
Litchi_GLEAN_10062573	831	1920	0.988	404.62	5	0.2347	1.04971	3	0.1035	0.623006	247	0.9807	48.2585	7	0.3694	1.45245	-	-	-	K09286|1|2e-16|84.0|gmx:100170723|EREBP-like factor	-	-	-	gi|224123482|ref|XP_002330325.1|/3.45641e-50/AP2/ERF domain-containing transcription factor [Populus trichocarpa]
Litchi_GLEAN_10022918	4575	1919	0.9908	73.4567	651	0.9773	24.825	853	0.9454	32.1758	650	0.9714	23.0675	586	0.9672	22.0857	824	0.9893	31.717	K11000|1|0.0|2379|rcu:RCOM_1174510|callose synthase [EC:2.4.1.-]	GO:0005794//Golgi apparatus;GO:0009506//plasmodesma;GO:0000148//1,3-beta-D-glucan synthase complex	GO:0003843//1,3-beta-D-glucan synthase activity	GO:0006862//nucleotide transport;GO:0006944//cellular membrane fusion;GO:0010363//regulation of plant-type hypersensitive response;GO:0015802//basic amino acid transport;GO:0052544//defense response by callose deposition in cell wall;GO:0006612//protein targeting to membrane;GO:0050832//defense response to fungus;GO:0042742//defense response to bacterium;GO:0043069//negative regulation of program…	gi|255553749|ref|XP_002517915.1|/0/transferase, transferring glycosyl groups, putative [Ricinus communis]
Litchi_GLEAN_10020566	1131	1904	0.6923	294.817	687	0.6897	105.973	318	0.6905	48.5218	5915	0.6923	849.122	740	0.6897	112.817	619	0.6905	96.3793	K01376|1|2e-76|284|ath:AT4G16190|[EC:3.4.22.-];K01373|3|2e-65|247|ppp:PHYPADRAFT_209158|cathepsin F [EC:3.4.22.41]	-	GO:0016787//hydrolase activity	-	gi|462420287|gb|EMJ24550.1|/2.13584e-81/hypothetical protein PRUPE_ppa007441mg [Prunus persica]
Litchi_GLEAN_10022435	1359	1898	0.9963	244.582	249	0.9816	31.9653	61	0.6733	7.74609	244	0.9941	29.1507	168	0.9801	21.3155	157	0.972	20.344	K09286|1|2e-36|151|aly:ARALYDRAFT_491962|EREBP-like factor	-	-	-	gi|224127045|ref|XP_002329370.1|/2.15831e-105/AP2/ERF domain-containing transcription factor [Populus trichocarpa]
Litchi_GLEAN_10010982	732	1893	0.9945	452.884	672	0.9932	160.161	642	0.9918	151.355	1006	0.9836	223.134	710	0.9891	167.245	396	0.9891	95.2664	-	GO:0005829//cytosol	GO:0004144//diacylglycerol O-acyltransferase activity	GO:0019432//triglyceride biosynthetic process	gi|462420155|gb|EMJ24418.1|/1.13787e-21/hypothetical protein PRUPE_ppa007163mg [Prunus persica]
Litchi_GLEAN_10021069	780	1885	0.8397	423.218	981	0.8346	219.419	328	0.8192	72.569	2167	0.8449	451.068	1010	0.8346	223.271	748	0.8295	168.874	-	-	-	-	gi|224128500|ref|XP_002329019.1|/2.34931e-65/predicted protein [Populus trichocarpa]
Litchi_GLEAN_10034486	1161	1864	0.9767	281.165	233	0.8501	35.0125	348	0.9096	51.7272	733	0.9699	102.506	269	0.9268	39.9508	275	0.9345	41.7115	-	-	-	-	gi|255544798|ref|XP_002513460.1|/9.81242e-81/conserved hypothetical protein [Ricinus communis]
Litchi_GLEAN_10035750	1665	1853	0.9982	194.899	260	0.9916	27.2432	39	0.6024	4.04224	3228	0.9982	314.773	145	0.9309	15.0162	133	0.9405	14.0667	K00423|1|4e-62|237|rcu:RCOM_0657480|L-ascorbate oxidase [EC:1.10.3.3]	GO:0048046//apoplast	GO:0005507//copper ion binding;GO:0052716//hydroquinone:oxygen oxidoreductase activity;GO:0008447//L-ascorbate oxidase activity	GO:0009834//secondary cell wall biogenesis;GO:0046274//lignin catabolic process;GO:0055114//oxidation-reduction process	gi|224112579|ref|XP_002316233.1|/0/laccase 3 [Populus trichocarpa]
Litchi_GLEAN_10015439	1311	1850	0.9954	247.125	511	0.9718	68.0013	345	0.9695	45.4139	2129	0.9969	263.664	622	0.9916	81.8075	555	0.987	74.5497	K00924|1|2e-18|91.7|ath:AT5G22850|[EC:2.7.1.-]	GO:0009505//plant-type cell wall;GO:0048046//apoplast	GO:0004190//aspartic-type endopeptidase activity	GO:0006508//proteolysis	gi|224067042|ref|XP_002302336.1|/0/predicted protein [Populus trichocarpa]
Litchi_GLEAN_10019091	738	1850	0.9932	438.998	153	0.9336	36.1688	182	0.9797	42.5586	39	0.8455	8.57998	122	0.9377	28.5042	121	0.9499	28.8725	K13464|1|9e-38|154|pop:POPTR_817040|jasmonate ZIM domain-containing protein	-	-	-	gi|224073600|ref|XP_002304118.1|/1.16116e-36/predicted protein [Populus trichocarpa]
Litchi_GLEAN_10014324	1161	1843	0.9957	277.997	3488	0.9983	524.135	3842	0.9966	571.08	3041	0.9974	425.267	3441	0.9991	511.043	2975	0.9983	451.243	K00122|1|0.0|699|vvi:100261093|formate dehydrogenase [EC:1.2.1.2]	GO:0009507//chloroplast;GO:0009579//thylakoid;GO:0005739//mitochondrion	GO:0051287//NAD binding;GO:0008863//formate dehydrogenase (NAD+) activity;GO:0016616//oxidoreductase activity, acting on the CH-OH group of donors, NAD or NADP as acceptor	GO:0009611//response to wounding;GO:0046686//response to cadmium ion;GO:0055114//oxidation-reduction process	gi|225452472|ref|XP_002278444.1|/0/PREDICTED: formate dehydrogenase, mitochondrial [Vitis vinifera]
Litchi_GLEAN_10031322	711	1842	0.9958	453.699	5495	0.993	1348.33	2607	0.9958	632.766	4912	0.9972	1121.67	5272	0.9972	1278.53	2478	0.9944	613.744	K01953|1|1e-10|64.7|ppp:PHYPADRAFT_173106|asparagine synthase (glutamine-hydrolysing) [EC:6.3.5.4]	GO:0005886//plasma membrane	-	-	gi|34541994|gb|AAQ74889.1|/2.63219e-119/Al-induced protein [Gossypium hirsutum]
Litchi_GLEAN_10061122	300	1821	0.9233	1063.01	719	0.9233	418.126	1461	0.9267	840.429	246	0.9133	133.135	550	0.9133	316.116	1003	0.9167	588.756	-	-	-	GO:0048519//negative regulation of biological process;GO:0051707//response to other organism;GO:0042631//cellular response to water deprivation;GO:0009755//hormone-mediated signaling pathway;GO:0043067//regulation of programmed cell death;GO:0000302//response to reactive oxygen species;GO:0009409//response to cold;GO:0031347//regulation of defense response;GO:0045087//innate immune response	gi|449436481|ref|XP_004136021.1|/1.1615e-25/PREDICTED: indole-3-acetic acid-induced protein ARG2-like [Cucumis sativus]
Litchi_GLEAN_10059832	2013	1814	0.9896	157.812	725	0.9786	62.8338	1049	0.9702	89.9298	954	0.9821	76.9454	731	0.9776	62.6151	860	0.9737	75.2334	-	GO:0005634//nucleus	GO:0003700//sequence-specific DNA binding transcription factor activity;GO:0005516//calmodulin binding	GO:0007275//multicellular organismal development;GO:0045892//negative regulation of transcription, DNA-dependent;GO:0031347//regulation of defense response	gi|297742478|emb|CBI34627.3|/1.27203e-138/unnamed protein product [Vitis vinifera]
Litchi_GLEAN_10062178	942	1810	0.5711	336.492	353	0.5679	65.3767	140	0.5265	25.6477	283	0.3885	48.7768	281	0.5584	51.4352	163	0.5393	30.4714	K09422|1|1e-94|344|vvi:100233128|myb proto-oncogene protein, plant	-	GO:0003677//DNA binding;GO:0003682//chromatin binding	GO:0009414//response to water deprivation;GO:0009753//response to jasmonic acid stimulus;GO:0009739//response to gibberellin stimulus;GO:0048527//lateral root development;GO:0046686//response to cadmium ion;GO:0010200//response to chitin;GO:0009751//response to salicylic acid stimulus;GO:0009733//response to auxin stimulus;GO:0009737//response to abscisic acid stimulus;GO:0009723//response to eth…	gi|340396210|gb|AEK32395.1|/4.32466e-107/putative R2R3-MYB transcription factor [Citrus sinensis]
Litchi_GLEAN_10053665	1140	1807	0.9965	277.588	2456	0.9965	375.857	3766	0.9991	570.095	1967	0.9991	280.142	2272	0.9974	343.644	2808	0.9982	433.758	K05863|1|2e-178|623|rcu:RCOM_1173510|solute carrier family 25 (mitochondrial adenine nucleotide translocator), member 4/5/6/31	GO:0016021//integral to membrane;GO:0005743//mitochondrial inner membrane;GO:0009941//chloroplast envelope	GO:0005471//ATP:ADP antiporter activity	GO:0055085//transmembrane transport;GO:0006839//mitochondrial transport;GO:0034976//response to endoplasmic reticulum stress;GO:0015865//purine nucleotide transport;GO:0009627//systemic acquired resistance	gi|255553691|ref|XP_002517886.1|/2.05017e-177/ADP,ATP carrier protein, putative [Ricinus communis]
Litchi_GLEAN_10023699	1506	1798	0.9927	209.08	3776	0.9973	437.428	3104	0.9973	355.688	4983	0.9967	537.21	4391	0.996	502.74	3297	0.996	385.522	K15378|1|0.0|650|rcu:RCOM_0686970|solute carrier family 45, member 1/2/4	GO:0016021//integral to membrane;GO:0009506//plasmodesma;GO:0005773//vacuole;GO:0005886//plasma membrane	GO:0008506//sucrose:hydrogen symporter activity	GO:0006857//oligopeptide transport;GO:0009915//phloem sucrose loading;GO:0009846//pollen germination;GO:0009624//response to nematode	gi|468562|emb|CAA83436.1|/0/sucrose carrier [Ricinus communis]
Litchi_GLEAN_10048489	1431	1777	0.9993	217.468	1226	0.9993	149.469	617	0.9881	74.4076	1120	0.9979	127.074	1327	0.9993	159.896	941	0.9979	115.799	K13065|1|3e-32|137|ath:AT5G48930|shikimate O-hydroxycinnamoyltransferase [EC:2.3.1.133]	GO:0005737//cytoplasm	GO:0047672	-	gi|224087726|ref|XP_002308212.1|/0/predicted protein [Populus trichocarpa]
Litchi_GLEAN_10039137	738	1772	0.9932	420.489	170	0.9715	40.1876	278	0.9959	65.007	440	0.9553	96.7998	256	0.9959	59.8121	588	0.9878	140.306	K14492|1|3e-69|259|rcu:RCOM_0699760|two-component response regulator ARR-A family	GO:0005737//cytoplasm;GO:0005634//nucleus	GO:0005515//protein binding;GO:0004674//protein serine/threonine kinase activity;GO:0000156//phosphorelay response regulator activity	GO:0009793//embryo development ending in seed dormancy;GO:0010363//regulation of plant-type hypersensitive response;GO:0006355//regulation of transcription, DNA-dependent;GO:0006612//protein targeting to membrane;GO:0046777//protein autophosphorylation;GO:0010161//red light signaling pathway;GO:0000160//two-component signal transduction system (phosphorelay);GO:0009736//cytokinin mediated signali…	gi|296086487|emb|CBI32076.3|/1.40346e-73/unnamed protein product [Vitis vinifera]
Litchi_GLEAN_10004559	1545	1770	0.9955	200.628	3769	0.9981	425.595	3121	0.9948	348.608	2603	0.9974	273.542	3002	0.9961	335.033	2820	0.9961	321.423	K05280|1|0.0|762|vvi:100232999|flavonoid 3'-monooxygenase [EC:1.14.13.21]	-	GO:0020037//heme binding;GO:0016705//oxidoreductase activity, acting on paired donors, with incorporation or reduction of molecular oxygen;GO:0004497//monooxygenase activity;GO:0005506//iron ion binding;GO:0009055//electron carrier activity	GO:0009411//response to UV;GO:0055114//oxidation-reduction process	gi|237687730|gb|ACR14868.1|/0/flavonoid 3' hydroxylase IIa [Malus x domestica]
Litchi_GLEAN_10018386	1170	1763	0.994	263.885	1671	0.9991	249.167	859	0.9821	126.701	1149	0.9957	159.445	1662	0.9991	244.935	1280	0.9932	192.655	K12449|1|0.0|758|ath:AT1G08200|UDP-apiose/xylose synthase	GO:0005634//nucleus;GO:0005829//cytosol;GO:0048046//apoplast	GO:0048040//UDP-glucuronate decarboxylase activity;GO:0051287//NAD binding	GO:0009226//nucleotide-sugar biosynthetic process	gi|18390863|ref|NP_563807.1|/0/UDP-apiose/xylose synthase [Arabidopsis thaliana]
Litchi_GLEAN_10025326	774	1759	0.9858	397.99	26	0.7558	5.86046	25	0.6731	5.57405	130	0.9109	27.2697	25	0.6628	5.56935	44	0.7791	10.0108	K10525|1|1e-70|264|sbi:SORBI_01g031870|allene oxide cyclase [EC:5.3.99.6]	GO:0009941//chloroplast envelope;GO:0005886//plasma membrane;GO:0010319//stromule;GO:0009570//chloroplast stroma;GO:0009535//chloroplast thylakoid membrane	GO:0046423//allene-oxide cyclase activity	GO:0009269//response to desiccation;GO:0009409//response to cold;GO:0009651//response to salt stress;GO:0009620//response to fungus	gi|118484502|gb|ABK94126.1|/5.72158e-81/unknown [Populus trichocarpa]
Litchi_GLEAN_10015368	3060	1759	0.6497	100.668	612	0.6294	34.8923	645	0.6304	36.3756	940	0.648	49.8752	645	0.6471	36.3449	718	0.634	41.3199	K01537|1|0.0|1689|vvi:100247373|Ca2+-transporting ATPase [EC:3.6.3.8]	GO:0016021//integral to membrane;GO:0009706//chloroplast inner membrane;GO:0009570//chloroplast stroma;GO:0005783//endoplasmic reticulum;GO:0005886//plasma membrane	GO:0008270//zinc ion binding;GO:0005262//calcium channel activity;GO:0004089//carbonate dehydratase activity;GO:0005388//calcium-transporting ATPase activity;GO:0005516//calmodulin binding;GO:0005524//ATP binding	GO:0009624//response to nematode;GO:0006730//one-carbon metabolic process;GO:0006754//ATP biosynthetic process;GO:0006882//cellular zinc ion homeostasis;GO:0070588//calcium ion transmembrane transport	gi|462422324|gb|EMJ26587.1|/0/hypothetical protein PRUPE_ppa000745mg [Prunus persica]
Litchi_GLEAN_10030478	4791	1755	0.9459	64.1503	633	0.9029	23.0503	1228	0.9247	44.2328	1757	0.9464	59.542	623	0.8808	22.4216	849	0.9194	31.2059	-	-	GO:0016772//transferase activity, transferring phosphorus-containing groups	-	gi|462413552|gb|EMJ18601.1|/7.18794e-117/hypothetical protein PRUPE_ppa023954mg [Prunus persica]
Litchi_GLEAN_10044809	1224	1752	0.9984	250.669	309	0.9967	44.0429	475	0.9943	66.9706	340	0.9975	45.0999	307	0.9975	43.2476	494	0.9975	71.0724	K00924|1|2e-129|460|ath:AT4G35600|[EC:2.7.1.-];K05658|4|6e-109|392|vvi:100262734|ATP-binding cassette, subfamily B (MDR/TAP), member 1	GO:0005886//plasma membrane;GO:0009536//plastid	GO:0004715//non-membrane spanning protein tyrosine kinase activity;GO:0005524//ATP binding;GO:0004674//protein serine/threonine kinase activity	GO:0006468//protein phosphorylation	gi|255561407|ref|XP_002521714.1|/1.25249e-169/serine/threonine-protein kinase cx32, putative [Ricinus communis]
Litchi_GLEAN_10044535	1083	1749	0.9982	282.819	986	0.9963	158.836	421	0.9954	67.085	1046	0.9991	156.813	1070	0.9982	170.357	651	0.9945	105.854	K08242|1|0.0|687|rcu:RCOM_1599550|24-methylenesterol C-methyltransferase [EC:2.1.1.143]	GO:0005794//Golgi apparatus;GO:0005829//cytosol;GO:0005783//endoplasmic reticulum	GO:0030797	GO:0016126//sterol biosynthetic process;GO:0009825//multidimensional cell growth;GO:0019288//isopentenyl diphosphate biosynthetic process, mevalonate-independent pathway;GO:0006007//glucose catabolic process;GO:0010051//xylem and phloem pattern formation;GO:0006084//acetyl-CoA metabolic process;GO:0032259//methylation;GO:0032876//negative regulation of DNA endoreduplication;GO:0016132//brassinost…	gi|163955690|gb|ABY49843.1|/0/24-sterol C-methyltransferase [Gossypium hirsutum]
Litchi_GLEAN_10063019	2157	1745	0.9815	141.675	547	0.9768	44.2422	614	0.9569	49.1236	3372	0.9866	253.814	1048	0.9815	83.7754	921	0.9852	75.1909	-	-	-	-	gi|224141277|ref|XP_002324001.1|/0/predicted protein [Populus trichocarpa]
Litchi_GLEAN_10061356	2283	1743	0.9991	133.702	690	0.9969	52.7281	582	0.9987	43.9936	1200	0.9978	85.3401	768	0.9978	58.0044	674	0.9987	51.9888	K05658|1|1e-34|146|vvi:100262734|ATP-binding cassette, subfamily B (MDR/TAP), member 1;K04733|2|1e-34|146|aly:ARALYDRAFT_916421|interleukin-1 receptor-associated kinase 4 [EC:2.7.11.1];K00924|4|8e-34|144|ath:AT1G14370|[EC:2.7.1.-]	GO:0044424//intracellular part;GO:0005886//plasma membrane	GO:0004672//protein kinase activity;GO:0000166//nucleotide binding	GO:0006464//cellular protein modification process;GO:0016310//phosphorylation	gi|297738630|emb|CBI27875.3|/0/unnamed protein product [Vitis vinifera]
Litchi_GLEAN_10057008	2700	1742	0.6478	112.988	678	0.6219	43.8092	754	0.6107	48.1925	921	0.66	55.3827	660	0.6367	42.1488	755	0.6574	49.2424	K04733|1|0.0|720|aly:ARALYDRAFT_916421|interleukin-1 receptor-associated kinase 4 [EC:2.7.11.1];K05658|3|4e-67|254|vvi:100262734|ATP-binding cassette, subfamily B (MDR/TAP), member 1;K00924|4|5e-64|244|ath:AT3G59420|[EC:2.7.1.-]	GO:0016023//cytoplasmic membrane-bounded vesicle;GO:0005576//extracellular region;GO:0043680//filiform apparatus;GO:0009506//plasmodesma;GO:0005886//plasma membrane	GO:0004715//non-membrane spanning protein tyrosine kinase activity;GO:0004674//protein serine/threonine kinase activity;GO:0005524//ATP binding	GO:0006833//water transport;GO:0010483//pollen tube reception;GO:0009651//response to salt stress;GO:0000902//cell morphogenesis;GO:0009791//post-embryonic development;GO:0050832//defense response to fungus;GO:0048767//root hair elongation;GO:0006972//hyperosmotic response;GO:0046777//protein autophosphorylation;GO:0007030//Golgi organization;GO:0006096//glycolysis;GO:0030244//cellulose biosynthe…	gi|224087891|ref|XP_002308259.1|/0/predicted protein [Populus trichocarpa]
Litchi_GLEAN_10019139	1068	1740	0.9981	285.316	3717	0.9981	607.184	2298	0.9981	371.322	2651	0.9963	403.011	3173	0.9991	512.276	2513	0.9981	414.359	K01366|1|2e-173|606|pop:POPTR_675847|cathepsin H [EC:3.4.22.16]	GO:0005829//cytosol;GO:0005576//extracellular region;GO:0005773//vacuole	GO:0008234//cysteine-type peptidase activity	GO:0042744//hydrogen peroxide catabolic process;GO:0009750//response to fructose stimulus;GO:0009651//response to salt stress;GO:0009266//response to temperature stimulus;GO:0006508//proteolysis;GO:0006972//hyperosmotic response;GO:0006816//calcium ion transport;GO:0006833//water transport;GO:0007568//aging;GO:0007030//Golgi organization;GO:0006096//glycolysis;GO:0009723//response to ethylene sti…	gi|151547430|gb|ABS12459.1|/3.65195e-173/cysteine protease Cp [Citrus sinensis]
Litchi_GLEAN_10006886	519	1739	0.9961	586.786	62	0.8651	20.8412	32	0.8478	10.6403	188	0.973	58.8123	78	0.9846	25.9139	18	0.8092	6.10746	-	-	-	-	gi|359806545|ref|NP_001241006.1|/2.321e-39/uncharacterized protein LOC100816015 [Glycine max]
Litchi_GLEAN_10003073	1353	1738	0.2365	224.957	600	0.2365	77.3665	382	0.235	48.7234	2473	0.2373	296.759	647	0.2343	82.454	859	0.2358	111.802	K07374|1|0.0|865|rcu:RCOM_1584620|tubulin alpha	GO:0005874//microtubule;GO:0005737//cytoplasm	GO:0003924//GTPase activity;GO:0005200//structural constituent of cytoskeleton;GO:0005525//GTP binding	GO:0051258//protein polymerization;GO:0006184//GTP catabolic process;GO:0007017//microtubule-based process	gi|255537890|ref|XP_002510010.1|/0/tubulin alpha chain, putative [Ricinus communis]
Litchi_GLEAN_10015058	891	1731	0.9955	340.225	96	0.9046	18.7972	141	0.9888	27.3095	238	0.982	43.3688	135	0.9776	26.1253	130	0.9764	25.6934	K08867|1|4e-105|379|smo:SELMODRAFT_136322|WNK lysine deficient protein kinase [EC:2.7.11.1];K12132|4|6e-100|361|aly:ARALYDRAFT_317356|serine/threonine-protein kinase WNK1 [EC:2.7.11.1]	GO:0005634//nucleus	GO:0005524//ATP binding;GO:0004709//MAP kinase kinase kinase activity	GO:0000186//activation of MAPKK activity;GO:0010260//organ senescence	gi|224131782|ref|XP_002321177.1|/1.52538e-153/predicted protein [Populus trichocarpa]
Litchi_GLEAN_10038329	2691	1729	0.9989	112.52	531	0.9892	34.4255	587	0.961	37.6441	996	0.9948	60.093	639	0.9937	40.9442	477	0.981	31.2148	K00924|1|5e-56|218|aly:ARALYDRAFT_473063|[EC:2.7.1.-]	GO:0016020//membrane	GO:0016491//oxidoreductase activity;GO:0016301//kinase activity	GO:0016310//phosphorylation	gi|255538650|ref|XP_002510390.1|/0/lrr receptor protein kinase, putative [Ricinus communis]
Litchi_GLEAN_10029159	996	1719	0.997	302.248	226	0.9819	39.5866	257	0.9649	44.5293	363	0.992	59.1732	229	0.993	39.6444	266	0.9568	47.0303	K08486|1|9e-128|454|ath:AT3G11820|syntaxin 1B/2/3	GO:0005802//trans-Golgi network;GO:0009506//plasmodesma;GO:0005886//plasma membrane;GO:0031201//SNARE complex;GO:0009504//cell plate	GO:0043495//protein anchor;GO:0005484//SNAP receptor activity	GO:0009414//response to water deprivation;GO:0009697//salicylic acid biosynthetic process;GO:0043269//regulation of ion transport;GO:0009738//abscisic acid mediated signaling pathway;GO:0043090//amino acid import;GO:0010363//regulation of plant-type hypersensitive response;GO:0010200//response to chitin;GO:0051245//negative regulation of cellular defense response;GO:0010148//transpiration;GO:0050…	gi|255566161|ref|XP_002524068.1|/1.24458e-139/syntaxin, putative [Ricinus communis]
Litchi_GLEAN_10024459	2031	1717	0.9966	148.05	4232	0.999	363.526	269	0.9847	22.8567	3748	0.999	299.618	3336	0.9995	283.218	276	0.9877	23.9307	K12130|1|0.0|660|rcu:RCOM_0969830|pseudo-response regulator 5	-	-	GO:0050794//regulation of cellular process	gi|359490833|ref|XP_003634174.1|/0/PREDICTED: two-component response regulator-like APRR5-like [Vitis vinifera]
Litchi_GLEAN_10009598	3156	1702	0.9132	94.4431	161	0.7018	8.89996	136	0.5805	7.43659	131	0.3989	6.73926	162	0.7202	8.85082	81	0.6328	4.51964	K13457|1|3e-16|86.3|osa:4342596|disease resistance protein RPM1;K03013|3|2e-15|83.6|vvi:100258335|DNA-directed RNA polymerases I, II, and III subunit RPABC1;K13459|4|1e-14|80.9|ath:AT4G26090|disease resistance protein RPS2	-	-	-	gi|359493483|ref|XP_003634610.1|/1.07753e-171/PREDICTED: TMV resistance protein N-like, partial [Vitis vinifera]
Litchi_GLEAN_10003315	825	1702	0.9927	361.288	227	0.9818	48.0033	186	0.9648	38.9073	1770	0.9903	348.335	399	0.9661	83.392	172	0.9758	36.7139	K12581|1|2e-87|320|vvi:100255985|CCR4-NOT transcription complex subunit 7/8	GO:0005634//nucleus	GO:0004535//poly(A)-specific ribonuclease activity;GO:0003676//nucleic acid binding	GO:0009611//response to wounding;GO:0009693//ethylene biosynthetic process;GO:0002679//respiratory burst involved in defense response;GO:0009612//response to mechanical stimulus;GO:0009873//ethylene mediated signaling pathway;GO:0010200//response to chitin;GO:0042742//defense response to bacterium;GO:0000165//MAPK cascade;GO:0009814//defense response, incompatible interaction;GO:0010228//vegetati…	gi|225464848|ref|XP_002271636.1|/6.66967e-126/PREDICTED: probable CCR4-associated factor 1 homolog 9-like [Vitis vinifera]
Litchi_GLEAN_10017373	534	1698	0.9719	556.857	763	0.9888	249.277	869	0.9963	280.835	1685	0.9831	512.314	1019	0.9813	329.032	1018	0.9888	335.708	-	-	GO:0005507//copper ion binding;GO:0009055//electron carrier activity	-	gi|319433439|gb|ADV57637.1|/1.57992e-49/copper binding protein 2 [Gossypium hirsutum]
Litchi_GLEAN_10057910	762	1687	0.9908	387.711	161	0.8937	36.8613	177	0.899	40.0858	402	0.9423	85.6543	111	0.8753	25.1173	151	0.9226	34.8962	K13422|1|3e-15|80.1|bdi:100836477|transcription factor MYC2	GO:0005634//nucleus	GO:0003677//DNA binding;GO:0046983//protein dimerization activity;GO:0003700//sequence-specific DNA binding transcription factor activity;GO:0032440//2-alkenal reductase [NAD(P)] activity	GO:0009753//response to jasmonic acid stimulus;GO:0055114//oxidation-reduction process;GO:0009694//jasmonic acid metabolic process;GO:0006355//regulation of transcription, DNA-dependent	gi|470120846|ref|XP_004296498.1|/6.51675e-104/PREDICTED: transcription factor bHLH35-like [Fragaria vesca subsp. vesca]
Litchi_GLEAN_10052901	1911	1681	0.9184	154.047	65	0.7054	5.93406	53	0.551	4.78616	88	0.7033	7.47653	59	0.6081	5.32349	35	0.5515	3.22525	-	-	-	-	gi|470110364|ref|XP_004291454.1|/5.97489e-124/PREDICTED: uncharacterized protein LOC101310190 [Fragaria vesca subsp. vesca]
Litchi_GLEAN_10041947	474	1677	0.9916	619.587	163	0.9789	59.9941	126	0.9873	45.8737	455	0.9515	155.852	183	0.9451	66.5699	137	0.9599	50.8977	-	-	-	-	gi|449463078|ref|XP_004149261.1|/1.07724e-47/PREDICTED: zinc finger A20 and AN1 domain-containing stress-associated protein 3-like isoform 1 [Cucumis sativus]
Litchi_GLEAN_10027042	2703	1672	0.9952	108.327	3234	0.9993	208.734	4250	0.9985	271.341	2047	0.9996	122.956	2959	0.9993	188.758	3239	0.9996	211.019	K01681|1|0.0|1708|rcu:RCOM_0782740|aconitate hydratase 1 [EC:4.2.1.3]	GO:0048046//apoplast;GO:0005773//vacuole;GO:0005829//cytosol;GO:0009506//plasmodesma;GO:0005886//plasma membrane;GO:0005739//mitochondrion	GO:0048027//mRNA 5'-UTR binding;GO:0052632//citrate hydro-lyase (cis-aconitate-forming) activity;GO:0051539//4 iron, 4 sulfur cluster binding;GO:0052633//isocitrate hydro-lyase (cis-aconitate-forming) activity;GO:0016706//oxidoreductase activity, acting on paired donors, with incorporation or reduction of molecular oxygen, 2-oxoglutarate as one donor, and incorporation of one atom each of oxygen …	GO:0006101//citrate metabolic process;GO:0071732//cellular response to nitric oxide;GO:0006833//water transport;GO:0044036//cell wall macromolecule metabolic process;GO:0009693//ethylene biosynthetic process;GO:0006102//isocitrate metabolic process;GO:0009651//response to salt stress;GO:0015979//photosynthesis;GO:0007033//vacuole organization;GO:0006972//hyperosmotic response;GO:0007030//Golgi or…	gi|285309965|emb|CBE71056.1|/0/aconitate hydratase 1 [Citrus clementina]
Litchi_GLEAN_10039176	1917	1650	0.796	150.733	555	0.796	50.5092	490	0.7757	44.1109	463	0.7835	39.2136	539	0.7887	48.4811	563	0.7971	51.718	-	GO:0005773//vacuole	-	GO:0010363//regulation of plant-type hypersensitive response;GO:0009963//positive regulation of flavonoid biosynthetic process;GO:0006612//protein targeting to membrane	gi|462420088|gb|EMJ24351.1|/0/hypothetical protein PRUPE_ppa004366mg [Prunus persica]
Litchi_GLEAN_10014089	498	1648	0.998	579.529	5429	0.998	1901.91	7667	0.998	2656.86	2371	0.998	773.001	3685	0.994	1275.89	4598	0.998	1625.91	K04371|1|1e-44|176|vvi:100254083|extracellular signal-regulated kinase 1/2 [EC:2.7.11.24];K09060|2|2e-07|52.8|vvi:100243644|plant G-box-binding factor	-	GO:0003700//sequence-specific DNA binding transcription factor activity;GO:0043565//sequence-specific DNA binding	GO:0006355//regulation of transcription, DNA-dependent	gi|255543765|ref|XP_002512945.1|/1.02865e-51/Ocs element-binding factor, putative [Ricinus communis]
Litchi_GLEAN_10053764	2439	1629	0.8409	116.965	781	0.8438	55.8648	740	0.8171	52.3591	1725	0.977	114.83	830	0.9574	58.6775	975	0.9524	70.3961	K13457|1|9e-16|84.0|zma:606485|disease resistance protein RPM1;K13459|3|6e-14|77.8|vvi:100254298|disease resistance protein RPS2	GO:0048046//apoplast	GO:0032550;GO:0043168;GO:0032559	GO:0010363//regulation of plant-type hypersensitive response;GO:0031348//negative regulation of defense response;GO:0042742//defense response to bacterium;GO:0009628//response to abiotic stimulus;GO:0009963//positive regulation of flavonoid biosynthetic process;GO:0006612//protein targeting to membrane	gi|224137346|ref|XP_002327103.1|/0/nbs-lrr resistance protein [Populus trichocarpa]
Litchi_GLEAN_10014854	2220	1623	0.7324	128.03	581	0.705	45.6586	710	0.7054	55.1922	1017	0.7257	74.3782	536	0.727	41.631	626	0.7225	49.6566	-	-	-	-	gi|359491584|ref|XP_002279663.2|/0/PREDICTED: uncharacterized protein LOC100255253 [Vitis vinifera]
Litchi_GLEAN_10007470	2148	1622	0.9953	132.24	356	0.9693	28.9145	503	0.9693	40.4116	516	0.9907	39.0026	334	0.9916	26.8113	369	0.9818	30.2516	-	GO:0005886//plasma membrane;GO:0005634//nucleus	GO:0004722//protein serine/threonine phosphatase activity	GO:0031348//negative regulation of defense response;GO:0006499//N-terminal protein myristoylation;GO:0009867//jasmonic acid mediated signaling pathway;GO:0009862//systemic acquired resistance, salicylic acid mediated signaling pathway;GO:0010363//regulation of plant-type hypersensitive response;GO:0006612//protein targeting to membrane;GO:0050832//defense response to fungus;GO:0043069//negative r…	gi|359478956|ref|XP_003632194.1|/0/PREDICTED: probable protein phosphatase 2C 23-like isoform 2 [Vitis vinifera]
Litchi_GLEAN_10050115	1611	1617	0.995	175.777	3160	0.9981	342.209	5810	0.9988	622.376	1160	0.9969	116.907	3218	0.9957	344.426	5890	0.9994	643.836	K01177|1|2e-91|334|sbi:SORBI_01g028700|beta-amylase [EC:3.2.1.2]	GO:0009507//chloroplast	GO:0016161//beta-amylase activity	GO:0000272//polysaccharide catabolic process	gi|402171766|gb|AFQ33616.1|/0/beta-amylase 4 [Citrus trifoliata]
Litchi_GLEAN_10003668	837	1616	0.9964	338.114	1353	0.9916	282.015	796	0.9833	164.119	843	0.9892	163.523	1237	0.9928	254.829	498	0.9857	104.775	-	-	-	GO:0009414//response to water deprivation;GO:0042538//hyperosmotic salinity response;GO:0009408//response to heat;GO:0009737//response to abscisic acid stimulus;GO:0030968//endoplasmic reticulum unfolded protein response;GO:0010583//response to cyclopentenone;GO:0045892//negative regulation of transcription, DNA-dependent;GO:0009407//toxin catabolic process	gi|359480674|ref|XP_002277765.2|/1.73067e-92/PREDICTED: heat shock factor protein HSF24-like [Vitis vinifera]
Litchi_GLEAN_10050258	2931	1612	0.9966	96.3156	726	0.9737	43.2136	1508	0.9969	88.7887	141	0.7851	7.81054	598	0.985	35.1796	1030	0.9833	61.8838	K00924|1|2e-173|608|aly:ARALYDRAFT_473063|[EC:2.7.1.-];K08286|3|7e-161|566|ath:AT4G28490|protein-serine/threonine kinase [EC:2.7.11.-]	GO:0070825//micropyle;GO:0005886//plasma membrane	GO:0000166//nucleotide binding;GO:0004672//protein kinase activity;GO:0016491//oxidoreductase activity	GO:0010103//stomatal complex morphogenesis;GO:0006499//N-terminal protein myristoylation;GO:0006944//cellular membrane fusion;GO:0010363//regulation of plant-type hypersensitive response;GO:0006612//protein targeting to membrane;GO:0043069//negative regulation of programmed cell death;GO:0046777//protein autophosphorylation;GO:0009845//seed germination;GO:0007165//signal transduction;GO:0002237//…	gi|224105823|ref|XP_002313944.1|/0/predicted protein [Populus trichocarpa]
Litchi_GLEAN_10030180	1218	1603	0.9959	230.48	293	0.991	41.9681	374	0.9901	52.9903	302	0.9918	40.2566	277	0.9852	39.2137	377	0.9934	54.5067	K01090|1|1e-119|427|osa:4337723|protein phosphatase [EC:3.1.3.16]	GO:0005739//mitochondrion	GO:0046872//metal ion binding;GO:0004722//protein serine/threonine phosphatase activity	GO:0010200//response to chitin;GO:0006470//protein dephosphorylation	gi|462418235|gb|EMJ22684.1|/6.11857e-170/hypothetical protein PRUPE_ppa006733mg [Prunus persica]
Litchi_GLEAN_10009451	2589	1590	0.99	107.551	774	0.9853	52.1565	998	0.9888	66.5228	1657	0.9888	103.913	916	0.9865	61.0055	1021	0.9907	69.4464	-	GO:0005783//endoplasmic reticulum	-	GO:0009908//flower development;GO:0007020//microtubule nucleation	gi|255558081|ref|XP_002520069.1|/0/ATP binding protein, putative [Ricinus communis]
Litchi_GLEAN_10013554	843	1589	0.9846	330.099	341	0.9727	70.571	391	0.9656	80.0426	414	0.9407	79.7353	316	0.981	64.6346	364	0.9881	76.0378	-	-	-	-	gi|225457036|ref|XP_002282787.1|/7.6949e-55/PREDICTED: uncharacterized protein LOC100243388 [Vitis vinifera]
Litchi_GLEAN_10051019	2286	1575	0.9952	120.657	2523	0.9965	192.549	3356	0.9987	253.348	2124	0.9961	150.854	2845	0.9987	214.591	3214	0.9956	247.586	K01507|1|0.0|1370|pop:POPTR_823575|inorganic pyrophosphatase [EC:3.6.1.1]	GO:0016020//membrane	GO:0004427//inorganic diphosphatase activity;GO:0009678//hydrogen-translocating pyrophosphatase activity;GO:0032440//2-alkenal reductase [NAD(P)] activity	GO:0055114//oxidation-reduction process;GO:0015992//proton transport	gi|462403708|gb|EMJ09265.1|/0/hypothetical protein PRUPE_ppa001833mg [Prunus persica]
Litchi_GLEAN_10064508	1863	1567	0.9168	147.3	401	0.8996	37.5518	593	0.8996	54.9305	253	0.9039	22.0488	348	0.9018	32.2086	534	0.912	50.4759	-	GO:0005634//nucleus	-	GO:0031348//negative regulation of defense response;GO:0009595//detection of biotic stimulus;GO:0006984//ER-nucleus signaling pathway;GO:0009867//jasmonic acid mediated signaling pathway;GO:0009697//salicylic acid biosynthetic process;GO:0006862//nucleotide transport;GO:0009862//systemic acquired resistance, salicylic acid mediated signaling pathway;GO:0006944//cellular membrane fusion;GO:0010363…	gi|224079171|ref|XP_002305779.1|/0/predicted protein [Populus trichocarpa]
Litchi_GLEAN_10010721	726	1558	0.6763	375.819	416	0.6625	99.9668	385	0.6598	91.5158	669	0.6722	149.612	341	0.7397	80.9885	519	0.668	125.889	K09286|1|3e-28|123|aly:ARALYDRAFT_494572|EREBP-like factor;K03021|5|1e-17|87.8|smo:SELMODRAFT_443461|DNA-directed RNA polymerase III subunit RPC2 [EC:2.7.7.6]	-	-	GO:0009987//cellular process	gi|388502912|gb|AFK39522.1|/1.44582e-30/unknown [Lotus japonicus]
Litchi_GLEAN_10042987	900	1550	0.9889	301.604	650	0.9744	126	593	0.9811	113.706	1725	0.9967	311.189	714	0.9944	136.792	843	0.9889	164.946	-	GO:0005739//mitochondrion	GO:0016787//hydrolase activity	GO:0009825//multidimensional cell growth;GO:0048767//root hair elongation;GO:0000271//polysaccharide biosynthetic process;GO:0009932//cell tip growth;GO:0071555//cell wall organization;GO:0009926//auxin polar transport;GO:0008361//regulation of cell size;GO:0043481//anthocyanin accumulation in tissues in response to UV light;GO:0019344//cysteine biosynthetic process;GO:0007389//pattern specificat…	gi|224057800|ref|XP_002299330.1|/4.3682e-66/predicted protein [Populus trichocarpa]
Litchi_GLEAN_10032988	3531	1548	0.9881	76.7752	334	0.9114	16.5024	254	0.8069	12.4139	2159	0.9966	99.2734	385	0.9258	18.8005	352	0.9434	17.555	-	GO:0005634//nucleus;GO:0005886//plasma membrane	-	GO:0009718//anthocyanin-containing compound biosynthetic process;GO:0009416//response to light stimulus;GO:0015995//chlorophyll biosynthetic process;GO:0016117//carotenoid biosynthetic process;GO:0045893//positive regulation of transcription, DNA-dependent	gi|225461373|ref|XP_002282015.1|/0/PREDICTED: uncharacterized protein LOC100252162 [Vitis vinifera]
Litchi_GLEAN_10006304	1176	1547	0.9167	230.372	1825	0.9218	270.741	3516	0.9133	515.957	1975	0.9668	272.67	1899	0.9218	278.435	2532	0.9209	379.151	-	GO:0005737//cytoplasm;GO:0005634//nucleus	GO:0008270//zinc ion binding;GO:0003676//nucleic acid binding	GO:0051928//positive regulation of calcium ion transport;GO:0016558//protein import into peroxisome matrix;GO:0048573//photoperiodism, flowering;GO:0006891//intra-Golgi vesicle-mediated transport;GO:0006869//lipid transport;GO:0010351//lithium ion transport	gi|225434947|ref|XP_002283746.1|/2.13603e-53/PREDICTED: uncharacterized protein LOC100260322 [Vitis vinifera]
Litchi_GLEAN_10027905	1629	1545	0.3186	166.094	89	0.3112	9.53165	89	0.2769	9.42846	162	0.3118	16.1463	90	0.3076	9.52636	95	0.3118	10.2697	K00924|1|3e-137|486|ath:AT1G30270|[EC:2.7.1.-];K07198|3|2e-68|258|bdi:100836644|5'-AMP-activated protein kinase, catalytic alpha subunit [EC:2.7.11.11]	-	GO:0005524//ATP binding;GO:0004674//protein serine/threonine kinase activity	GO:0006468//protein phosphorylation;GO:0007165//signal transduction	gi|470133439|ref|XP_004302573.1|/0/PREDICTED: CBL-interacting protein kinase 2-like [Fragaria vesca subsp. vesca]
Litchi_GLEAN_10004842	699	1543	0.9986	386.577	566	0.9928	141.266	264	0.99	65.1777	1379	0.9928	320.306	552	0.9771	136.166	242	0.9771	60.9669	-	-	-	GO:0009628//response to abiotic stimulus;GO:0006950//response to stress	gi|255573145|ref|XP_002527502.1|/4.68851e-49/zinc finger protein, putative [Ricinus communis]
Litchi_GLEAN_10046025	1137	1542	0.9965	237.504	195	0.9455	29.9208	344	0.9938	52.212	2583	0.9947	368.843	317	0.9903	48.0733	605	0.9938	93.7024	-	GO:0016020//membrane;GO:0005737//cytoplasm	-	GO:0019761//glucosinolate biosynthetic process	gi|224087387|ref|XP_002308146.1|/1.04854e-145/predicted protein [Populus trichocarpa]
Litchi_GLEAN_10021245	1512	1538	0.9788	178.136	534	0.9716	61.6153	293	0.9253	33.4417	2330	0.9702	250.197	728	0.9901	83.0204	346	0.9405	40.2977	K13420|1|3e-28|124|osa:4337016|LRR receptor-like serine/threonine-protein kinase FLS2 [EC:2.7.11.1]	GO:0009507//chloroplast	-	GO:0006995//cellular response to nitrogen starvation	gi|337733638|gb|AEI72268.1|/8.09404e-142/leucine-rich repeat family protein [Citrus trifoliata]
Litchi_GLEAN_10028104	2868	1536	0.9868	93.7906	2414	0.9881	146.844	5201	0.9955	312.953	3983	0.9969	225.481	2484	0.9955	149.341	3921	0.9892	240.754	-	-	GO:0005516//calmodulin binding	-	gi|225438297|ref|XP_002272395.1|/7.01331e-149/PREDICTED: uncharacterized protein LOC100247519 [Vitis vinifera]
Litchi_GLEAN_10011828	1899	1534	0.7746	141.465	757	0.7762	69.5457	706	0.7699	64.1581	842	0.7715	71.9888	675	0.7767	61.2892	537	0.7583	49.7972	-	-	-	-	gi|225460498|ref|XP_002275027.1|/3.65535e-151/PREDICTED: uncharacterized protein LOC100245921 [Vitis vinifera]
Litchi_GLEAN_10032047	483	1531	0.7205	555.105	358	0.617	129.311	315	0.6749	112.547	487	0.6232	163.704	363	0.6149	129.588	324	0.6128	118.128	K01834|1|4e-52|201|vvi:100245371|2,3-bisphosphoglycerate-dependent phosphoglycerate mutase [EC:5.4.2.1];K03036|2|1e-21|100|aly:ARALYDRAFT_336019|26S proteasome regulatory subunit N6	GO:0005576//extracellular region	-	GO:0007030//Golgi organization;GO:0006816//calcium ion transport;GO:0042546//cell wall biogenesis;GO:0019344//cysteine biosynthetic process;GO:0009651//response to salt stress	gi|255545650|ref|XP_002513885.1|/2.60518e-54/Pollen-specific protein C13 precursor, putative [Ricinus communis]
Litchi_GLEAN_10054275	3234	1530	0.9963	82.8512	771	0.9852	41.5924	683	0.9771	36.4462	1950	0.9978	97.8977	809	0.9855	43.1334	1014	0.9972	55.2146	K10999|1|0.0|1788|pop:POPTR_551308|cellulose synthase A [EC:2.4.1.12]	GO:0016021//integral to membrane;GO:0005794//Golgi apparatus	GO:0008270//zinc ion binding;GO:0016760//cellulose synthase (UDP-forming) activity	GO:0009833//primary cell wall biogenesis;GO:0016049//cell growth;GO:0030244//cellulose biosynthetic process;GO:0010214//seed coat development;GO:0043622//cortical microtubule organization	gi|462395089|gb|EMJ00888.1|/0/hypothetical protein PRUPE_ppa000559mg [Prunus persica]
Litchi_GLEAN_10005853	2181	1527	0.9954	122.611	416	0.9803	33.2764	427	0.9858	33.7866	552	0.9945	41.0924	423	0.9794	33.4418	430	0.9707	34.7191	-	GO:0005773//vacuole;GO:0005783//endoplasmic reticulum	-	-	gi|255569399|ref|XP_002525667.1|/0/conserved hypothetical protein [Ricinus communis]
Litchi_GLEAN_10003559	1995	1521	0.9975	133.516	732	0.9975	64.0129	892	0.9975	77.1603	945	0.9975	76.9072	652	0.992	56.3521	900	0.997	79.4429	K14491|1|0.0|948|rcu:RCOM_0999330|two-component response regulator ARR-B family	-	GO:0000156//phosphorelay response regulator activity;GO:0003677//DNA binding;GO:0016301//kinase activity;GO:0003682//chromatin binding	GO:0000160//two-component signal transduction system (phosphorelay);GO:0035556//intracellular signal transduction;GO:0042440//pigment metabolic process;GO:0006355//regulation of transcription, DNA-dependent;GO:0048367//shoot system development;GO:0048513//organ development;GO:0016310//phosphorylation;GO:0009723//response to ethylene stimulus	gi|298103716|emb|CBM42559.1|/0/putative B-type response regulator 13 [Populus x canadensis]
Litchi_GLEAN_10013304	1641	1517	0.8623	161.892	737	0.8623	78.3535	706	0.8537	74.2451	674	0.8568	66.6852	714	0.8586	75.0231	782	0.8586	83.9178	K14297|1|8e-49|193|mtr:MTR_1g066430|nuclear pore complex protein Nup98-Nup96;K15692|2|1e-07|56.2|smo:SELMODRAFT_67002|E3 ubiquitin-protein ligase RNF13 [EC:6.3.2.19];K10601|3|1e-06|53.1|aly:ARALYDRAFT_897909|E3 ubiquitin-protein ligase synoviolin [EC:6.3.2.19]	-	GO:0046872//metal ion binding	-	gi|462400662|gb|EMJ06219.1|/0/hypothetical protein PRUPE_ppa003800mg [Prunus persica]
Litchi_GLEAN_10028976	654	1506	0.9465	403.269	288	0.9495	76.827	118	0.8853	31.137	1580	0.9434	392.245	233	0.945	61.4304	243	0.9419	65.4311	-	GO:0009505//plant-type cell wall;GO:0048046//apoplast	GO:0045735//nutrient reservoir activity;GO:0030145//manganese ion binding;GO:0004784//superoxide dismutase activity	GO:0045492//xylan biosynthetic process;GO:0010413//glucuronoxylan metabolic process;GO:0055114//oxidation-reduction process	gi|255548187|ref|XP_002515150.1|/8.53224e-94/Rhicadhesin receptor precursor, putative [Ricinus communis]
Litchi_GLEAN_10034585	1527	1497	0.7597	171.684	595	0.721	67.9794	328	0.6922	37.0687	2488	0.7865	264.539	688	0.7688	77.6882	577	0.7544	66.5415	K01051|1|1e-137|488|gmx:100802881|pectinesterase [EC:3.1.1.11]	GO:0009505//plant-type cell wall;GO:0005634//nucleus	GO:0045330;GO:0030599//pectinesterase activity;GO:0004857//enzyme inhibitor activity	GO:0009750//response to fructose stimulus;GO:0042744//hydrogen peroxide catabolic process;GO:0043086//negative regulation of catalytic activity;GO:0006833//water transport;GO:0010363//regulation of plant-type hypersensitive response;GO:0009651//response to salt stress;GO:0045490//pectin catabolic process;GO:0006612//protein targeting to membrane;GO:0009963//positive regulation of flavonoid biosyn…	gi|224135163|ref|XP_002321999.1|/0/predicted protein [Populus trichocarpa]
Litchi_GLEAN_10046809	1548	1493	0.9961	168.903	837	0.9935	94.3309	632	0.991	70.456	441	0.9761	46.2536	765	0.991	85.211	674	0.9929	76.6734	K08472|1|0.0|646|ath:AT2G17480|mlo protein	GO:0005737//cytoplasm;GO:0012505//endomembrane system;GO:0005886//plasma membrane;GO:0016021//integral to membrane	GO:0005516//calmodulin binding	GO:0010483//pollen tube reception;GO:0006952//defense response;GO:0009607//response to biotic stimulus;GO:0008219//cell death	gi|224084036|ref|XP_002307201.1|/0/predicted protein [Populus trichocarpa]
Litchi_GLEAN_10046309	1803	1482	0.9989	143.946	1723	0.9989	166.72	3085	0.9983	295.278	1641	0.9989	147.772	1615	0.9961	154.448	2243	0.9961	219.073	-	-	-	GO:0009987//cellular process;GO:0044699;GO:0045087//innate immune response	gi|255540817|ref|XP_002511473.1|/0/lipase, putative [Ricinus communis]
Litchi_GLEAN_10029706	2130	1461	0.9995	120.121	345	0.9662	28.2578	127	0.7864	10.2895	743	0.9934	56.6353	461	0.9887	37.3187	249	0.9854	20.5862	K13862|1|5e-23|107|ota:Ot04g03190|solute carrier family 4 (sodium borate transporter), member 11	GO:0005768//endosome;GO:0005773//vacuole;GO:0016328//lateral plasma membrane;GO:0043674//columella;GO:0016021//integral to membrane	GO:0005452//inorganic anion exchanger activity;GO:0080139//borate efflux transmembrane transporter activity	GO:0035445//borate transmembrane transport;GO:0010036//response to boron-containing substance	gi|297736777|emb|CBI25978.3|/0/unnamed protein product [Vitis vinifera]
Litchi_GLEAN_10004925	180	1455	0.8333	1415.59	229	0.8333	221.954	106	0.8278	101.626	1307	0.8333	1178.91	240	0.8333	229.903	178	0.8333	174.142	-	-	-	-	-
Litchi_GLEAN_10019066	696	1451	0.9957	365.095	2912	0.9986	729.93	4569	0.9986	1132.88	614	0.9899	143.231	2680	0.9986	663.943	2583	0.9986	653.538	K07213|1|1e-06|51.6|pop:POPTR_228799|copper chaperone	GO:0044464//cell part	-	-	gi|470123003|ref|XP_004297526.1|/6.10704e-27/PREDICTED: uncharacterized protein LOC101297429 [Fragaria vesca subsp. vesca]
Litchi_GLEAN_10007543	1764	1450	0.9779	143.952	373	0.9615	36.8901	507	0.9677	49.6	522	0.9541	48.0452	401	0.9745	39.1969	477	0.9677	47.6185	-	-	GO:0003677//DNA binding;GO:0005515//protein binding	GO:0006355//regulation of transcription, DNA-dependent	gi|225455179|ref|XP_002270158.1|/8.73155e-97/PREDICTED: uncharacterized protein LOC100255616 [Vitis vinifera]
Litchi_GLEAN_10032437	2439	1447	0.9783	103.897	808	0.9705	57.7961	569	0.9496	40.2599	1306	0.9688	86.9379	786	0.9779	55.5669	519	0.941	37.4724	-	GO:0005634//nucleus	GO:0005543//phospholipid binding;GO:0008142//oxysterol binding	GO:0008202//steroid metabolic process	gi|462422198|gb|EMJ26461.1|/0/hypothetical protein PRUPE_ppa001529mg [Prunus persica]
Litchi_GLEAN_10045241	1554	1441	0.9994	162.39	164	0.9627	18.4116	303	0.9781	33.6483	1281	0.9968	133.837	207	0.9916	22.9681	418	0.9981	47.3676	-	-	-	-	gi|255545349|ref|XP_002513735.1|/1.63188e-94/conserved hypothetical protein [Ricinus communis]
Litchi_GLEAN_10009647	3345	1438	0.9988	75.2853	201	0.8368	10.4833	186	0.797	9.59597	245	0.9528	11.8918	198	0.8547	10.2064	219	0.9462	11.5293	K00770|1|0.0|1335|rcu:RCOM_1180270|1,4-beta-D-xylan synthase [EC:2.4.2.24]	GO:0030173//integral to Golgi membrane;GO:0005783//endoplasmic reticulum;GO:0005886//plasma membrane	GO:0016760//cellulose synthase (UDP-forming) activity	GO:0048767//root hair elongation;GO:0030244//cellulose biosynthetic process;GO:0009409//response to cold	gi|255558007|ref|XP_002520032.1|/0/Cellulose synthase A catalytic subunit 3 [UDP-forming], putative [Ricinus communis]
Litchi_GLEAN_10065017	306	1436	0.451	821.827	718	0.451	409.357	457	0.451	257.731	1857	0.451	985.3	703	0.451	396.131	611	0.451	351.622	-	-	GO:0008270//zinc ion binding;GO:0005504//fatty acid binding	GO:0009862//systemic acquired resistance, salicylic acid mediated signaling pathway	gi|462420493|gb|EMJ24756.1|/9.9707e-21/hypothetical protein PRUPE_ppa013722mg [Prunus persica]
Litchi_GLEAN_10024039	1056	1432	0.9867	237.48	3077	0.9867	508.35	4224	0.9886	690.291	1822	0.9801	280.132	2523	0.9877	411.963	2023	0.9867	337.355	K13082|1|2e-161|566|pop:POPTR_206006|bifunctional dihydroflavonol 4-reductase/flavanone 4-reductase [EC:1.1.1.219 1.1.1.234]	-	GO:0045552//dihydrokaempferol 4-reductase activity;GO:0050662//coenzyme binding;GO:0000166//nucleotide binding	GO:0009718//anthocyanin-containing compound biosynthetic process;GO:0055114//oxidation-reduction process	gi|41351796|gb|AAS00611.1|/8.01911e-162/dihydroflavonol-4-reductase [Citrus sinensis]
Litchi_GLEAN_10006007	669	1432	0.997	374.856	3138	0.9925	818.326	1270	0.9626	327.604	1807	0.991	438.541	2333	0.9865	601.304	2395	0.9746	630.427	-	-	-	-	gi|109895416|gb|ABG47463.1|/3.29385e-68/vegetative storage protein [Litchi chinensis]
Litchi_GLEAN_10016710	357	1429	0.9972	700.989	239	0.9888	116.796	328	0.9972	158.554	412	0.9916	187.373	319	0.9692	154.073	495	0.9916	244.17	K03671|1|6e-40|159|vvi:100250566|thioredoxin 1	-	GO:0016667//oxidoreductase activity, acting on a sulfur group of donors	GO:0009987//cellular process;GO:0044710	gi|225458147|ref|XP_002280573.1|/9.77389e-39/PREDICTED: thioredoxin H-type isoform 1 [Vitis vinifera]
Litchi_GLEAN_10034256	1107	1424	0.9901	225.273	195	0.9792	30.7317	200	0.9756	31.1784	1198	0.9928	175.706	296	0.9819	46.1052	606	0.991	96.4008	-	GO:0005576//extracellular region;GO:0009506//plasmodesma;GO:0009505//plant-type cell wall	-	GO:0080167//response to karrikin;GO:0010015//root morphogenesis	gi|225430200|ref|XP_002284962.1|/0/PREDICTED: uncharacterized protein LOC100252479 [Vitis vinifera]
Litchi_GLEAN_10039455	1845	1419	0.9664	134.689	649	0.9642	61.3688	627	0.9626	58.6466	743	0.9604	65.3838	640	0.9675	59.8121	756	0.9604	72.1574	K00924|1|1e-176|617|ath:AT2G01450|[EC:2.7.1.-];K04371|2|1e-94|345|ppp:PHYPADRAFT_217865|extracellular signal-regulated kinase 1/2 [EC:2.7.11.24];K14512|3|1e-94|345|pop:POPTR_718188|mitogen-activated protein kinase 6 [EC:2.7.11.24]	GO:0005773//vacuole;GO:0005634//nucleus;GO:0005886//plasma membrane	GO:0004707//MAP kinase activity;GO:0005524//ATP binding	GO:0006468//protein phosphorylation;GO:0010075//regulation of meristem growth;GO:0000165//MAPK cascade	gi|255551501|ref|XP_002516796.1|/0/big map kinase/bmk, putative [Ricinus communis]
Litchi_GLEAN_10033967	3462	1418	0.9991	71.7293	424	0.9561	21.3667	405	0.9538	20.1883	1181	0.9994	55.3861	551	0.9815	27.4429	460	0.9757	23.3984	-	-	-	-	gi|255537413|ref|XP_002509773.1|/0/ATP binding protein, putative [Ricinus communis]
Litchi_GLEAN_10030883	2175	1413	0.9752	113.771	2499	0.977	200.45	253	0.9274	20.074	1827	0.9756	136.382	2219	0.9766	175.915	326	0.9756	26.3945	K12130|1|4e-115|414|rcu:RCOM_0969830|pseudo-response regulator 5	-	-	GO:0009987//cellular process	gi|157399682|gb|ABV53465.1|/0/pseudo-response regulator 9 [Castanea sativa]
Litchi_GLEAN_10044112	2223	1413	0.7769	111.314	219	0.6833	17.1872	272	0.6955	21.1155	259	0.6572	18.9164	252	0.6851	19.5464	307	0.7256	24.3195	K13457|1|5e-22|104|osa:4342596|disease resistance protein RPM1;K03013|5|1e-16|87.0|vvi:100258335|DNA-directed RNA polymerases I, II, and III subunit RPABC1	GO:0048046//apoplast	GO:0032550;GO:0043168;GO:0032559	GO:0010363//regulation of plant-type hypersensitive response;GO:0031348//negative regulation of defense response;GO:0042742//defense response to bacterium;GO:0009628//response to abiotic stimulus;GO:0009963//positive regulation of flavonoid biosynthetic process;GO:0006612//protein targeting to membrane	gi|255538428|ref|XP_002510279.1|/0/leucine-rich repeat-containing protein, putative [Ricinus communis]
Litchi_GLEAN_10027028	942	1411	0.9989	262.315	253	0.9894	46.8564	222	0.9936	40.67	981	0.9936	169.081	335	0.9862	61.3196	619	0.9979	115.717	K00430|1|3e-116|416|pop:POPTR_827034|peroxidase [EC:1.11.1.7]	-	GO:0016491//oxidoreductase activity;GO:0005488//binding	-	gi|255580625|ref|XP_002531135.1|/1.03556e-116/Peroxidase 64 precursor, putative [Ricinus communis]
Litchi_GLEAN_10058296	594	1401	0.9865	413.047	371	0.9444	108.965	288	0.9781	83.6716	1030	0.9882	281.533	676	0.9865	196.23	598	0.9731	177.284	-	-	GO:0016829//lyase activity	-	gi|224097132|ref|XP_002310845.1|/8.23643e-82/predicted protein [Populus trichocarpa]
Litchi_GLEAN_10025498	1242	1393	0.9976	196.416	499	0.9968	70.0936	723	0.9799	100.459	837	0.9992	109.416	598	0.9952	83.0204	662	0.9952	93.8625	K05283|1|2e-21|101|aly:ARALYDRAFT_354960|phosphatidylinositol glycan, class W [EC:2.3.-.-];K15692|2|2e-09|62.0|smo:SELMODRAFT_66937|E3 ubiquitin-protein ligase RNF13 [EC:6.3.2.19];K14297|3|2e-07|55.5|mtr:MTR_1g066430|nuclear pore complex protein Nup98-Nup96;K06058|5|6e-07|53.5|smo:SELMODRAFT_119112|deltex	-	GO:0008270//zinc ion binding	-	gi|255587015|ref|XP_002534099.1|/1.61034e-66/ring finger protein, putative [Ricinus communis]
Litchi_GLEAN_10019105	1290	1382	0.9884	187.614	645	0.9961	87.2307	504	0.9868	67.4237	504	0.9899	63.4335	607	0.9876	81.1343	438	0.9961	59.7916	-	GO:0005737//cytoplasm;GO:0019898//extrinsic to membrane	GO:0003824//catalytic activity	GO:0008152//metabolic process	gi|224081108|ref|XP_002306296.1|/0/predicted protein [Populus trichocarpa]
Litchi_GLEAN_10047821	1050	1379	0.8838	229.997	487	0.8724	80.9168	506	0.8829	83.1636	591	0.9076	91.3853	458	0.8305	75.211	440	0.8781	73.7937	K04733|1|8e-19|92.8|aly:ARALYDRAFT_916421|interleukin-1 receptor-associated kinase 4 [EC:2.7.11.1]	GO:0005783//endoplasmic reticulum	GO:0016740//transferase activity	-	gi|255541670|ref|XP_002511899.1|/3.56084e-111/ATP binding protein, putative [Ricinus communis]
Litchi_GLEAN_10018893	750	1378	0.9973	321.762	676	0.996	157.248	482	0.9973	110.907	907	0.9973	196.347	639	0.9973	146.908	645	0.9973	151.445	-	GO:0005634//nucleus	GO:0008270//zinc ion binding;GO:0043565//sequence-specific DNA binding;GO:0003700//sequence-specific DNA binding transcription factor activity	GO:0045893//positive regulation of transcription, DNA-dependent	gi|224057660|ref|XP_002299291.1|/3.26378e-51/predicted protein [Populus trichocarpa]
Litchi_GLEAN_10020567	1113	1375	0.9874	216.349	80	0.9272	12.5399	92	0.8634	14.2648	3532	0.9955	515.233	197	0.9946	30.5194	326	0.9739	51.5796	K01376|1|2e-78|290|ath:AT4G16190|[EC:3.4.22.-];K01373|3|6e-67|252|ppp:PHYPADRAFT_209158|cathepsin F [EC:3.4.22.41]	-	-	-	gi|42407296|dbj|BAD10859.1|/1.49304e-81/cysteine protease [Aster tripolium]
Litchi_GLEAN_10032861	609	1369	0.9475	393.671	59	0.867	16.9018	34	0.67	9.6346	479	0.9343	127.702	56	0.8785	15.8554	33	0.8013	9.54229	K15104|1|7e-72|267|rcu:RCOM_1039160|solute carrier family 25 (mitochondrial oxoglutarate transporter), member 11	GO:0016020//membrane	-	GO:0044765;GO:0044763	gi|449451397|ref|XP_004143448.1|/1.40206e-72/PREDICTED: mitochondrial uncoupling protein 5-like [Cucumis sativus]
Litchi_GLEAN_10039876	1491	1365	0.9987	160.325	2542	0.998	297.438	3358	0.998	388.665	1741	0.9987	189.583	2465	0.9973	285.066	2254	0.9987	266.215	K01376|1|3e-102|370|ath:AT1G47128|[EC:3.4.22.-];K01365|3|1e-100|365|smo:SELMODRAFT_183539|cathepsin L [EC:3.4.22.15]	-	GO:0032440//2-alkenal reductase [NAD(P)] activity;GO:0008234//cysteine-type peptidase activity	GO:0006508//proteolysis;GO:0055114//oxidation-reduction process	gi|470115532|ref|XP_004293953.1|/0/PREDICTED: cysteine proteinase RD21a-like [Fragaria vesca subsp. vesca]
Litchi_GLEAN_10012611	2403	1365	0.9792	99.4778	617	0.9709	44.7951	716	0.9605	51.4199	557	0.97	37.6339	724	0.9696	51.9506	704	0.9526	51.5911	-	GO:0044424//intracellular part	-	-	gi|224115112|ref|XP_002332240.1|/0/predicted protein [Populus trichocarpa]
Litchi_GLEAN_10030426	1215	1358	0.9942	195.736	443	0.9885	63.6102	320	0.9778	45.4512	2212	0.9942	295.588	404	0.9868	57.3338	481	0.9901	69.7147	-	-	-	GO:0050896//response to stimulus;GO:0006811//ion transport;GO:0045491//xylan metabolic process	gi|297737172|emb|CBI26373.3|/4.18503e-115/unnamed protein product [Vitis vinifera]
Litchi_GLEAN_10030300	930	1355	0.9548	255.155	571	0.9452	107.116	533	0.9495	98.9045	463	0.9516	80.8306	602	0.9452	111.614	577	0.9462	109.257	K01090|1|5e-34|142|sbi:SORBI_01g038410|protein phosphatase [EC:3.1.3.16];K14497|3|1e-29|128|pop:POPTR_900520|protein phosphatase 2C [EC:3.1.3.16]	GO:0009536//plastid	GO:0046872//metal ion binding;GO:0004722//protein serine/threonine phosphatase activity	GO:0009684//indoleacetic acid biosynthetic process;GO:0006569//tryptophan catabolic process	gi|255546870|ref|XP_002514493.1|/7.72528e-133/protein phosphatase 2c, putative [Ricinus communis]
Litchi_GLEAN_10009652	2658	1353	0.6283	89.1436	119	0.538	7.81072	48	0.395	3.11644	44	0.3886	2.68767	130	0.5245	8.43323	63	0.4635	4.17389	K13680|1|9e-109|392|smo:SELMODRAFT_230176|beta-mannan synthase [EC:2.4.1.32]	GO:0005802//trans-Golgi network;GO:0005794//Golgi apparatus;GO:0005768//endosome;GO:0005634//nucleus;GO:0005886//plasma membrane	GO:0016760//cellulose synthase (UDP-forming) activity;GO:0005515//protein binding	-	gi|356550926|ref|XP_003543833.1|/0/PREDICTED: xyloglucan glycosyltransferase 4-like [Glycine max]
Litchi_GLEAN_10008606	837	1350	0.9916	282.459	139	0.9821	28.9727	96	0.957	19.7933	106	0.9331	20.5617	119	0.963	24.5147	42	0.8722	8.83649	K01674|1|2e-102|370|rcu:RCOM_1353440|carbonic anhydrase [EC:4.2.1.1]	-	GO:0008270//zinc ion binding;GO:0004089//carbonate dehydratase activity	GO:0006730//one-carbon metabolic process	gi|255556850|ref|XP_002519458.1|/1.89209e-101/carbonic anhydrase, putative [Ricinus communis]
Litchi_GLEAN_10001566	888	1341	0.9966	264.462	729	0.9944	143.223	524	0.9775	101.833	1169	0.9966	213.737	724	0.982	140.582	481	0.9989	95.3867	K12451|1|2e-157|552|pop:POPTR_554291|3,5-epimerase/4-reductase [EC:5.1.3.- 1.1.1.-]	GO:0005829//cytosol;GO:0009506//plasmodesma;GO:0005886//plasma membrane;GO:0048046//apoplast	GO:0008830//dTDP-4-dehydrorhamnose 3,5-epimerase activity;GO:0008831//dTDP-4-dehydrorhamnose reductase activity;GO:0010490//UDP-4-keto-rhamnose-4-keto-reductase activity;GO:0010489//UDP-4-keto-6-deoxy-glucose-3,5-epimerase activity;GO:0000166//nucleotide binding	GO:0045226//extracellular polysaccharide biosynthetic process;GO:0010253//UDP-rhamnose biosynthetic process;GO:0019305//dTDP-rhamnose biosynthetic process	gi|211906440|gb|ACJ11713.1|/1.19917e-157/UDP-L-rhamnose synthase [Gossypium hirsutum]
Litchi_GLEAN_10059284	588	1340	0.9915	399.094	171	0.9609	50.7362	352	0.9813	103.309	242	0.9711	66.8215	146	0.9864	42.8135	193	0.9711	57.801	K13448|1|2e-13|73.9|aly:ARALYDRAFT_903714|calcium-binding protein CML	-	GO:0046872//metal ion binding	-	gi|255582111|ref|XP_002531850.1|/3.58319e-44/calcium ion binding protein, putative [Ricinus communis]
Litchi_GLEAN_10047570	786	1337	0.986	297.89	164	0.9707	36.4016	176	0.8944	38.6422	261	0.9733	53.9133	157	0.8944	34.4415	223	0.972	49.9618	K10661|1|8e-10|62.0|ath:AT4G32670|E3 ubiquitin-protein ligase MARCH6 [EC:6.3.2.19]	-	-	-	gi|255562860|ref|XP_002522435.1|/6.31931e-98/membrane associated ring finger 1,8, putative [Ricinus communis]
Litchi_GLEAN_10053525	3024	1336	0.9762	77.3699	598	0.9706	34.5	857	0.9712	48.907	438	0.954	23.5164	584	0.9765	33.2994	905	0.9755	52.7014	-	GO:0009506//plasmodesma	-	-	gi|359486036|ref|XP_002267907.2|/0/PREDICTED: uncharacterized protein LOC100253141 [Vitis vinifera]
Litchi_GLEAN_10020098	1026	1334	0.9981	227.696	193	0.9932	32.8178	179	0.9873	30.1077	470	0.9942	74.3753	225	0.9951	37.813	219	0.9922	37.5883	-	-	-	-	gi|224134785|ref|XP_002321905.1|/1.16524e-98/predicted protein [Populus trichocarpa]
Litchi_GLEAN_10031694	954	1333	0.4151	244.697	131	0.3522	23.9564	53	0.3145	9.58737	352	0.4015	59.9063	159	0.3826	28.7378	93	0.3878	17.1668	-	GO:0009505//plant-type cell wall	-	GO:0009741//response to brassinosteroid stimulus	gi|255545766|ref|XP_002513943.1|/1.48864e-142/conserved hypothetical protein [Ricinus communis]
Litchi_GLEAN_10018997	1260	1327	0.9984	184.437	451	0.9897	62.4461	400	0.9905	54.785	678	0.9881	87.3649	469	0.9873	64.1812	408	0.9897	57.0224	K00924|1|2e-163|573|ath:AT1G14370|[EC:2.7.1.-];K04733|3|2e-124|443|pop:POPTR_878434|interleukin-1 receptor-associated kinase 4 [EC:2.7.11.1];K05658|5|1e-118|424|vvi:100262734|ATP-binding cassette, subfamily B (MDR/TAP), member 1	GO:0005886//plasma membrane;GO:0009507//chloroplast;GO:0005634//nucleus	GO:0004715//non-membrane spanning protein tyrosine kinase activity;GO:0005524//ATP binding;GO:0004674//protein serine/threonine kinase activity	GO:0006468//protein phosphorylation	gi|255558180|ref|XP_002520117.1|/0/Protein kinase APK1A, chloroplast precursor, putative [Ricinus communis]
Litchi_GLEAN_10031124	2181	1326	0.9927	106.472	71	0.7442	5.67939	90	0.7584	7.12129	276	0.9743	20.5462	91	0.7675	7.19434	104	0.8955	8.39718	K13415|1|1e-83|309|sbi:SORBI_03g012040|protein brassinosteroid insensitive 1 [EC:2.7.10.1 2.7.11.1]	-	GO:0016772//transferase activity, transferring phosphorus-containing groups	-	gi|359488981|ref|XP_002275364.2|/1.29305e-164/PREDICTED: probable LRR receptor-like serine/threonine-protein kinase At4g08850-like [Vitis vinifera]
Litchi_GLEAN_10018322	1314	1322	0.9954	176.191	1808	0.9947	240.05	2910	0.9924	382.181	1130	0.9886	139.624	1596	0.9977	209.432	2209	0.9962	296.044	K03265|1|0.0|827|vvi:100248954|peptide chain release factor subunit 1	GO:0005737//cytoplasm;GO:0005886//plasma membrane	GO:0016149//translation release factor activity, codon specific	GO:0006415//translational termination	gi|225458331|ref|XP_002283027.1|/0/PREDICTED: eukaryotic peptide chain release factor subunit 1-3 [Vitis vinifera]
Litchi_GLEAN_10039723	2943	1321	0.9935	78.6068	302	0.8885	17.9026	122	0.7863	7.15388	1549	0.9796	85.4553	379	0.9083	22.2052	221	0.9096	13.2238	K00924|1|3e-133|474|ath:AT1G75820|[EC:2.7.1.-]	GO:0016023//cytoplasmic membrane-bounded vesicle;GO:0016021//integral to membrane;GO:0009507//chloroplast;GO:0005576//extracellular region;GO:0005739//mitochondrion	GO:0019199//transmembrane receptor protein kinase activity;GO:0032440//2-alkenal reductase [NAD(P)] activity;GO:0004674//protein serine/threonine kinase activity;GO:0005524//ATP binding	GO:0048281//inflorescence morphogenesis;GO:0010103//stomatal complex morphogenesis;GO:0010148//transpiration;GO:0009944//polarity specification of adaxial/abaxial axis;GO:0001558//regulation of cell growth;GO:0009664//plant-type cell wall organization;GO:0010075//regulation of meristem growth;GO:0030155//regulation of cell adhesion;GO:0050832//defense response to fungus;GO:0042742//defense respon…	gi|255550187|ref|XP_002516144.1|/0/erecta, putative [Ricinus communis]
Litchi_GLEAN_10029528	1335	1318	0.9648	172.895	693	0.9685	90.5631	503	0.9663	65.0218	265	0.9685	32.2287	519	0.991	67.0334	445	0.9678	58.6995	K10046|1|0.0|738|rcu:RCOM_0484660|GDP-D-mannose 3', 5'-epimerase [EC:5.1.3.18 5.1.3.-]	-	GO:0047918//GDP-mannose 3,5-epimerase activity;GO:0050662//coenzyme binding;GO:0000166//nucleotide binding	GO:0019853//L-ascorbic acid biosynthetic process	gi|284437921|gb|ADB85573.1|/0/GDP-D-mannose 3',5'-epimerase [Actinidia deliciosa]
Litchi_GLEAN_10056484	543	1316	0.4917	424.428	50	0.361	16.0646	111	0.4144	35.2773	38	0.3039	11.3622	65	0.4162	20.6404	48	0.4291	15.5667	-	-	-	-	gi|225447462|ref|XP_002263769.1|/8.57428e-11/PREDICTED: uncharacterized protein LOC100252914 [Vitis vinifera]
Litchi_GLEAN_10001742	1527	1314	0.5946	150.697	386	0.5927	44.1009	289	0.5855	32.6611	2075	0.5933	220.626	463	0.5914	52.2814	538	0.5927	62.0439	K04733|1|3e-81|300|smo:SELMODRAFT_159261|interleukin-1 receptor-associated kinase 4 [EC:2.7.11.1];K13430|4|5e-69|260|sbi:SORBI_04g020990|serine/threonine-protein kinase PBS1 [EC:2.7.11.1]	GO:0005886//plasma membrane;GO:0009536//plastid	GO:0004713//protein tyrosine kinase activity;GO:0005524//ATP binding;GO:0004674//protein serine/threonine kinase activity	GO:0006468//protein phosphorylation	gi|224124542|ref|XP_002330049.1|/0/predicted protein [Populus trichocarpa]
Litchi_GLEAN_10059517	2076	1312	0.9721	110.676	1993	0.9952	167.486	2877	0.9961	239.158	2109	0.9918	164.94	1709	0.9966	141.945	2779	0.9995	235.731	-	GO:0005886//plasma membrane;GO:0043231//intracellular membrane-bounded organelle	-	GO:0046907//intracellular transport	gi|224139312|ref|XP_002323050.1|/4.67092e-158/predicted protein [Populus trichocarpa]
Litchi_GLEAN_10035898	1359	1312	0.9985	169.068	524	0.9993	67.2684	686	0.9948	87.1117	667	0.9963	79.6864	533	0.9971	67.6259	592	0.9985	76.7111	-	GO:0005789//endoplasmic reticulum membrane;GO:0005886//plasma membrane	-	-	gi|255542442|ref|XP_002512284.1|/2.21316e-76/vesicle-associated membrane protein, putative [Ricinus communis]
Litchi_GLEAN_10027616	1188	1311	0.9975	193.256	438	0.9891	64.3216	255	0.9394	37.0421	2334	0.9958	318.979	699	0.9992	101.453	537	0.9992	79.6001	-	GO:0005774//vacuolar membrane;GO:0046658//anchored to plasma membrane	-	GO:0016132//brassinosteroid biosynthetic process;GO:0048767//root hair elongation;GO:0009651//response to salt stress;GO:0006084//acetyl-CoA metabolic process;GO:0006816//calcium ion transport;GO:0007030//Golgi organization;GO:0016126//sterol biosynthetic process	gi|224129194|ref|XP_002320524.1|/9.17687e-142/fasciclin-like arabinogalactan protein [Populus trichocarpa]
Litchi_GLEAN_10012932	1104	1310	0.9973	207.802	565	0.9928	89.285	910	0.9973	142.247	885	0.9982	130.152	488	0.9982	76.2178	963	0.9991	153.608	-	-	-	-	gi|147836191|emb|CAN73178.1|/2.86387e-94/hypothetical protein VITISV_039910 [Vitis vinifera]
Litchi_GLEAN_10019718	717	1308	0.9735	319.474	76	0.9637	18.4924	72	0.834	17.3295	1675	0.9749	379.292	139	0.9358	33.4273	199	0.9428	48.8753	-	GO:0031225//anchored to membrane;GO:0005886//plasma membrane	-	GO:0009834//secondary cell wall biogenesis	gi|255557028|ref|XP_002519547.1|/1.34582e-46/conserved hypothetical protein [Ricinus communis]
Litchi_GLEAN_10061852	912	1306	0.9836	250.782	155	0.9704	29.6508	290	0.9923	54.8751	222	0.9539	39.5217	172	0.9561	32.5191	270	0.9507	52.1344	-	-	-	-	gi|224078329|ref|XP_002305522.1|/2.12686e-65/predicted protein [Populus trichocarpa]
Litchi_GLEAN_10054364	1293	1304	0.9954	176.615	159	0.9567	21.4535	226	0.9876	30.1635	396	0.9954	49.725	173	0.9822	23.0703	194	0.9791	26.4216	K03453|1|6e-08|57.0|vcn:VOLCADRAFT_102664|bile acid:Na+ symporter, BASS family	-	-	GO:0006950//response to stress	gi|255576471|ref|XP_002529127.1|/1.66144e-103/protein with unknown function [Ricinus communis]
Litchi_GLEAN_10040277	2328	1300	0.8746	97.793	1895	0.8905	142.012	2727	0.9115	202.15	1828	0.8896	127.489	1670	0.8866	123.691	3019	0.89	228.368	-	GO:0009506//plasmodesma;GO:0005618//cell wall;GO:0005634//nucleus;GO:0005783//endoplasmic reticulum;GO:0005739//mitochondrion	GO:0016757//transferase activity, transferring glycosyl groups	GO:0010075//regulation of meristem growth	gi|356504837|ref|XP_003521201.1|/0/PREDICTED: multiple C2 and transmembrane domain-containing protein 2-like isoform 1 [Glycine max]
Litchi_GLEAN_10027782	1344	1297	0.9055	169.001	173	0.8385	22.4567	80	0.7433	10.2722	1527	0.8876	184.467	174	0.8616	22.3231	208	0.9033	27.2533	-	-	-	-	gi|224135155|ref|XP_002321997.1|/6.28726e-76/predicted protein [Populus trichocarpa]
Litchi_GLEAN_10059589	894	1290	0.9966	252.697	157	0.9396	30.6381	38	0.7908	7.3353	4332	0.9978	786.736	128	0.9519	24.6875	137	0.9877	26.986	-	GO:0031225//anchored to membrane;GO:0005886//plasma membrane	-	GO:0009834//secondary cell wall biogenesis	gi|30841338|gb|AAO92753.1|/3.55621e-45/arabinogalactan protein [Gossypium hirsutum]
Litchi_GLEAN_10009076	2733	1289	0.9594	82.5963	87	0.7018	5.55365	176	0.7903	11.1134	149	0.8163	8.85166	135	0.7508	8.51725	157	0.8383	10.1162	K11446|1|1e-52|206|ota:Ot08g01100|histone demethylase JARID1 [EC:1.14.11.-]	GO:0005634//nucleus	GO:0003700//sequence-specific DNA binding transcription factor activity	GO:0006355//regulation of transcription, DNA-dependent;GO:0010200//response to chitin	gi|224138208|ref|XP_002326545.1|/0/jumonji domain protein [Populus trichocarpa]
Litchi_GLEAN_10057056	1722	1288	0.9501	130.988	450	0.9443	45.5909	604	0.939	60.5307	364	0.9588	34.3199	434	0.9564	43.4572	518	0.9628	52.9727	K01754|1|0.0|898|rcu:RCOM_0839990|threonine dehydratase [EC:4.3.1.19]	GO:0009507//chloroplast	GO:0004794//L-threonine ammonia-lyase activity;GO:0030170//pyridoxal phosphate binding	GO:0010498//proteasomal protein catabolic process;GO:0007010//cytoskeleton organization;GO:0006566//threonine metabolic process;GO:0009097//isoleucine biosynthetic process;GO:0006094//gluconeogenesis	gi|255575447|ref|XP_002528625.1|/0/threonine dehydratase/deaminase, putative [Ricinus communis]
Litchi_GLEAN_10015351	234	1287	0.9957	963.186	581	0.9872	433.171	651	0.9915	480.106	624	0.9786	432.959	620	0.9786	456.858	564	0.9744	424.443	-	-	-	-	gi|462396872|gb|EMJ02671.1|/3.42596e-36/hypothetical protein PRUPE_ppa014259mg [Prunus persica]
Litchi_GLEAN_10042361	1593	1284	0.995	141.155	417	0.9918	45.6688	363	0.9718	39.3245	484	0.9912	49.3296	453	0.9912	49.0329	469	0.9881	51.8457	K03715|1|0.0|843|rcu:RCOM_0920510|1,2-diacylglycerol 3-beta-galactosyltransferase [EC:2.4.1.46]	GO:0009706//chloroplast inner membrane	GO:0046509//1,2-diacylglycerol 3-beta-galactosyltransferase activity;GO:0030246//carbohydrate binding	GO:0009753//response to jasmonic acid stimulus;GO:0009620//response to fungus;GO:0009611//response to wounding;GO:0009695//jasmonic acid biosynthetic process;GO:0010027//thylakoid membrane organization;GO:0019375//galactolipid biosynthetic process;GO:0030259//lipid glycosylation;GO:0009790//embryo development	gi|255548682|ref|XP_002515397.1|/0/1,2-diacylglycerol 3-beta-galactosyltransferase, putative [Ricinus communis]
Litchi_GLEAN_10024082	1497	1284	0.9947	150.207	428	0.988	49.8794	387	0.9846	44.613	705	0.9987	76.4619	467	0.9873	53.7899	439	0.9967	51.6415	-	-	-	-	gi|255556035|ref|XP_002519052.1|/4.60159e-144/conserved hypothetical protein [Ricinus communis]
Litchi_GLEAN_10057045	2016	1283	0.9871	111.451	238	0.9653	20.5961	217	0.9028	18.5755	1735	0.999	139.729	240	0.9697	20.527	476	0.9881	41.5788	K13415|1|1e-62|239|sbi:SORBI_03g032990|protein brassinosteroid insensitive 1 [EC:2.7.10.1 2.7.11.1]	GO:0005886//plasma membrane;GO:0016021//integral to membrane	GO:0005524//ATP binding;GO:0004674//protein serine/threonine kinase activity	GO:0006468//protein phosphorylation;GO:0007169//transmembrane receptor protein tyrosine kinase signaling pathway	gi|224069764|ref|XP_002326408.1|/0/predicted protein [Populus trichocarpa]
Litchi_GLEAN_10015926	1053	1275	0.9943	212.046	487	0.9848	80.6863	508	0.9801	83.2544	753	0.9972	116.103	520	0.9953	85.1492	543	0.9791	90.8086	-	-	-	-	gi|224104250|ref|XP_002313372.1|/1.10343e-52/f-box family protein [Populus trichocarpa]
Litchi_GLEAN_10006712	402	1275	0.9826	555.433	581	0.9876	252.144	741	0.9876	318.1	723	0.9876	292.005	676	0.9876	289.952	945	0.9876	413.963	-	-	-	-	gi|255557943|ref|XP_002520000.1|/4.41116e-39/conserved hypothetical protein [Ricinus communis]
Litchi_GLEAN_10054654	1872	1268	0.9786	118.621	799	0.9674	74.4629	527	0.9738	48.5822	1059	0.9712	91.8477	858	0.9733	79.0291	678	0.9642	63.7793	K01528|1|5e-78|290|cme:CME019C|dynamin GTPase [EC:3.6.5.5]	GO:0005774//vacuolar membrane;GO:0009506//plasmodesma;GO:0005886//plasma membrane;GO:0005739//mitochondrion	GO:0005525//GTP binding;GO:0003924//GTPase activity	GO:0031348//negative regulation of defense response;GO:0009595//detection of biotic stimulus;GO:0009867//jasmonic acid mediated signaling pathway;GO:0009697//salicylic acid biosynthetic process;GO:0009862//systemic acquired resistance, salicylic acid mediated signaling pathway;GO:0010363//regulation of plant-type hypersensitive response;GO:0010310//regulation of hydrogen peroxide metabolic proces…	gi|255571115|ref|XP_002526508.1|/0/dynamin, putative [Ricinus communis]
Litchi_GLEAN_10009446	1509	1261	0.9967	146.343	557	0.9901	64.3969	455	0.9781	52.0348	533	0.996	57.3477	605	0.9954	69.1308	593	0.9973	69.2024	K00770|1|0.0|754|vvi:100243459|1,4-beta-D-xylan synthase [EC:2.4.2.24]	GO:0030173//integral to Golgi membrane;GO:0005768//endosome;GO:0005802//trans-Golgi network;GO:0005783//endoplasmic reticulum;GO:0005886//plasma membrane	GO:0051753//mannan synthase activity;GO:0016760//cellulose synthase (UDP-forming) activity	GO:0048767//root hair elongation;GO:0030244//cellulose biosynthetic process;GO:0009409//response to cold;GO:0009832//plant-type cell wall biogenesis	gi|224128722|ref|XP_002328950.1|/0/glycosyltransferase, CAZy family GT2 [Populus trichocarpa]
Litchi_GLEAN_10003558	1947	1258	0.9979	113.152	223	0.9322	19.982	149	0.8207	13.2066	726	0.9913	60.5409	253	0.9486	22.4058	236	0.9348	21.3453	-	GO:0009506//plasmodesma;GO:0005768//endosome;GO:0046658//anchored to plasma membrane;GO:0005802//trans-Golgi network;GO:0005783//endoplasmic reticulum;GO:0005794//Golgi apparatus	-	GO:0048767//root hair elongation;GO:0009932//cell tip growth;GO:0048527//lateral root development	gi|255556282|ref|XP_002519175.1|/0/Protein COBRA precursor, putative [Ricinus communis]
Litchi_GLEAN_10042880	1590	1258	0.9692	138.558	1094	0.9447	120.038	598	0.9604	64.9047	2371	0.9686	242.11	1248	0.9642	135.339	1034	0.9547	114.519	K07213|1|1e-10|66.2|sbi:SORBI_04g021590|copper chaperone	GO:0005576//extracellular region;GO:0009506//plasmodesma;GO:0005737//cytoplasm;GO:0005618//cell wall;GO:0005634//nucleus	GO:0046872//metal ion binding	GO:0030001//metal ion transport	gi|449436006|ref|XP_004135785.1|/1.89918e-27/PREDICTED: uncharacterized protein LOC101209838 [Cucumis sativus]
Litchi_GLEAN_10053316	999	1257	0.997	220.352	2800	0.998	488.981	3912	0.999	675.78	1299	0.992	211.116	2385	0.997	411.65	1871	0.998	329.81	K05278|1|1e-93|340|rcu:RCOM_1031440|flavonol synthase [EC:1.14.11.23]	-	GO:0045431//flavonol synthase activity	GO:0051555//flavonol biosynthetic process;GO:0055114//oxidation-reduction process	gi|84794470|dbj|BAE75810.1|/9.79565e-148/flavonol synthase [Vitis vinifera]
Litchi_GLEAN_10057398	915	1256	0.9956	240.39	1997	0.9967	380.764	3841	0.9956	724.428	811	0.9749	143.906	1741	0.9945	328.083	3607	0.9956	694.194	K13424|1|5e-24|109|sbi:SORBI_09g023270|WRKY transcription factor 33	-	-	-	gi|294861116|gb|ADF45433.1|/5.92714e-89/WRKY1 [Hevea brasiliensis]
Litchi_GLEAN_10014332	834	1253	0.9988	263.107	138	0.9724	28.8677	158	0.9844	32.6936	1133	0.994	220.568	132	0.988	27.2906	201	0.9844	42.441	K09338|1|7e-69|258|ath:AT3G01470|homeobox-leucine zipper protein	GO:0005634//nucleus	GO:0003700//sequence-specific DNA binding transcription factor activity;GO:0000976//transcription regulatory region sequence-specific DNA binding;GO:0042803//protein homodimerization activity	GO:0009630//gravitropism;GO:0009651//response to salt stress;GO:0015706//nitrate transport;GO:0009965//leaf morphogenesis;GO:0009637//response to blue light;GO:0015996//chlorophyll catabolic process;GO:0010228//vegetative to reproductive phase transition of meristem;GO:0010167//response to nitrate;GO:0045893//positive regulation of transcription, DNA-dependent	gi|225452490|ref|XP_002278872.1|/6.49111e-86/PREDICTED: homeobox-leucine zipper protein HAT5-like [Vitis vinifera]
Litchi_GLEAN_10055793	2937	1252	0.9768	74.6531	134	0.7862	7.95976	211	0.8134	12.398	274	0.907	15.1469	187	0.8682	10.9785	215	0.8454	12.8911	K00924|1|0.0|804|aly:ARALYDRAFT_473063|[EC:2.7.1.-];K08286|3|0.0|733|ath:AT4G28490|protein-serine/threonine kinase [EC:2.7.11.-]	GO:0005886//plasma membrane	GO:0004674//protein serine/threonine kinase activity;GO:0016491//oxidoreductase activity;GO:0005515//protein binding;GO:0005524//ATP binding	GO:0048827//phyllome development;GO:0009793//embryo development ending in seed dormancy;GO:0010015//root morphogenesis;GO:0031325//positive regulation of cellular metabolic process;GO:0060560//developmental growth involved in morphogenesis;GO:0009628//response to abiotic stimulus;GO:0006996//organelle organization;GO:0007169//transmembrane receptor protein tyrosine kinase signaling pathway;GO:002…	gi|255582417|ref|XP_002531997.1|/0/Receptor protein kinase CLAVATA1 precursor, putative [Ricinus communis]
Litchi_GLEAN_10002422	660	1252	0.6773	332.206	123	0.5879	32.5133	132	0.6333	34.5145	1253	0.7318	308.237	154	0.6667	40.233	445	0.6667	118.733	-	GO:0048046//apoplast;GO:0005618//cell wall;GO:0031012//extracellular matrix	GO:0045735//nutrient reservoir activity;GO:0030145//manganese ion binding	GO:0009651//response to salt stress	gi|225450867|ref|XP_002284207.1|/3.55088e-80/PREDICTED: putative germin-like protein 2-1 [Vitis vinifera]
Litchi_GLEAN_10046333	1683	1234	0.997	128.404	618	0.9834	64.0625	722	0.9863	74.0329	734	0.9988	70.8092	722	0.9863	73.9705	729	0.9923	76.278	K02183|1|1e-109|395|smo:SELMODRAFT_166784|calmodulin	-	GO:0005516//calmodulin binding	GO:0030968//endoplasmic reticulum unfolded protein response;GO:0052542//defense response by callose deposition	gi|470127246|ref|XP_004299585.1|/0/PREDICTED: uncharacterized protein LOC101299477 [Fragaria vesca subsp. vesca]
Litchi_GLEAN_10047243	816	1228	0.5588	263.546	70	0.4706	14.966	35	0.2659	7.40201	466	0.5748	92.7201	60	0.5502	12.6785	33	0.4522	7.12163	K15104|1|1e-101|367|rcu:RCOM_0070090|solute carrier family 25 (mitochondrial oxoglutarate transporter), member 11	GO:0005743//mitochondrial inner membrane;GO:0016021//integral to membrane	GO:0017077//oxidative phosphorylation uncoupler activity;GO:0005310//dicarboxylic acid transmembrane transporter activity	GO:0006835//dicarboxylic acid transport;GO:0010200//response to chitin;GO:0055085//transmembrane transport;GO:0006839//mitochondrial transport;GO:0015992//proton transport	gi|255579712|ref|XP_002530695.1|/1.64868e-100/mitochondrial dicarboxylate carrier protein, putative [Ricinus communis]
Litchi_GLEAN_10010819	1377	1224	0.9906	155.666	176	0.9666	22.2986	184	0.9092	23.0598	124	0.8932	14.6206	137	0.9383	17.1551	161	0.9143	20.5896	-	-	-	-	gi|225426832|ref|XP_002276651.1|/7.2968e-111/PREDICTED: uncharacterized protein LOC100254717 [Vitis vinifera]
Litchi_GLEAN_10053262	1530	1224	0.985	140.1	180	0.9392	20.5249	253	0.9503	28.5365	229	0.9569	24.3009	198	0.9752	22.3141	238	0.9451	27.3931	K00844|1|0.0|725|pop:POPTR_797614|hexokinase [EC:2.7.1.1]	GO:0009536//plastid;GO:0031307//integral to mitochondrial outer membrane	GO:0005524//ATP binding;GO:0005515//protein binding;GO:0004340//glucokinase activity;GO:0008865//fructokinase activity	GO:0009651//response to salt stress;GO:0009409//response to cold;GO:0080147//root hair cell development;GO:0006096//glycolysis;GO:0016310//phosphorylation	gi|224054514|ref|XP_002298298.1|/0/predicted protein [Populus trichocarpa]
Litchi_GLEAN_10032757	4548	1224	0.9114	47.1312	382	0.8212	14.6535	381	0.7408	14.4569	577	0.8969	20.5984	464	0.8577	17.5915	437	0.8907	16.9206	K10357|1|0.0|1526|aly:ARALYDRAFT_887631|myosin V;K03165|3|0.0|1148|ota:Ot06g03550|DNA topoisomerase III [EC:5.99.1.2]	GO:0005777//peroxisome;GO:0016459//myosin complex	GO:0017137//Rab GTPase binding;GO:0005524//ATP binding;GO:0030742//GTP-dependent protein binding;GO:0003774//motor activity;GO:0003779//actin binding	GO:0048767//root hair elongation;GO:0060151//peroxisome localization;GO:0051646//mitochondrion localization;GO:0051645//Golgi localization	gi|224070005|ref|XP_002303100.1|/0/predicted protein [Populus trichocarpa]
Litchi_GLEAN_10024195	372	1224	0.9892	576.217	400	0.9758	187.593	664	0.9812	308.033	109	0.9785	47.5731	317	0.9919	146.934	404	0.9812	191.247	-	-	-	-	gi|224132854|ref|XP_002321426.1|/3.89781e-15/predicted protein [Populus trichocarpa]
Litchi_GLEAN_10013435	732	1223	0.8142	292.592	381	0.8019	90.8057	334	0.8046	78.7422	405	0.806	89.8301	423	0.8046	99.6402	339	0.8033	81.5538	K07874|1|4e-113|405|pop:POPTR_830731|Ras-related protein Rab-1A	GO:0005773//vacuole;GO:0005886//plasma membrane	GO:0016787//hydrolase activity;GO:0005525//GTP binding	GO:0007264//small GTPase mediated signal transduction;GO:0006888//ER to Golgi vesicle-mediated transport;GO:0046686//response to cadmium ion;GO:0015031//protein transport	gi|224074217|ref|XP_002304305.1|/4.93479e-112/predicted protein [Populus trichocarpa]
Litchi_GLEAN_10019945	1434	1218	0.8396	148.746	512	0.8403	62.2903	137	0.7462	16.4871	1033	0.8382	116.958	513	0.8396	61.6842	145	0.8054	17.8063	K13263|1|2e-101|367|gmx:100101902|isoflavone 7-O-glucosyltransferase [EC:2.4.1.170];K08237|2|4e-80|296|vvi:100246482|hydroquinone glucosyltransferase [EC:2.4.1.218]	-	GO:0035251//UDP-glucosyltransferase activity	-	gi|255545138|ref|XP_002513630.1|/1.66521e-167/UDP-glucosyltransferase, putative [Ricinus communis]
Litchi_GLEAN_10028158	4035	1207	0.9829	52.3855	877	0.9698	37.9189	593	0.9559	25.362	1944	0.9886	78.2223	948	0.9822	40.5107	877	0.9874	38.2747	K04733|1|3e-147|521|smo:SELMODRAFT_33807|interleukin-1 receptor-associated kinase 4 [EC:2.7.11.1];K13430|2|3e-94|345|pop:POPTR_548061|serine/threonine-protein kinase PBS1 [EC:2.7.11.1]	GO:0005886//plasma membrane	GO:0005524//ATP binding;GO:0004674//protein serine/threonine kinase activity	GO:0006468//protein phosphorylation	gi|359484309|ref|XP_003633096.1|/0/PREDICTED: receptor-like serine/threonine-protein kinase ALE2-like [Vitis vinifera]
Litchi_GLEAN_10031882	1842	1205	0.9929	114.563	415	0.994	39.3059	152	0.8719	14.2405	1202	0.9957	105.948	387	0.9924	36.2265	209	0.9365	19.9808	K01568|1|0.0|1088|pop:POPTR_835585|pyruvate decarboxylase [EC:4.1.1.1]	GO:0016020//membrane	GO:0000287//magnesium ion binding;GO:0030976//thiamine pyrophosphate binding;GO:0004737//pyruvate decarboxylase activity	GO:0008152//metabolic process;GO:0001666//response to hypoxia	gi|224139168|ref|XP_002322997.1|/0/predicted protein [Populus trichocarpa]
Litchi_GLEAN_10043474	1269	1204	0.9929	166.155	293	0.9921	40.2815	160	0.9661	21.7586	1396	0.9984	178.608	236	0.9708	32.0668	254	0.9866	35.2475	-	GO:0009507//chloroplast	GO:0046872//metal ion binding	GO:0009878//nodule morphogenesis	gi|255559543|ref|XP_002520791.1|/0/conserved hypothetical protein [Ricinus communis]
Litchi_GLEAN_10044388	603	1197	0.9801	347.636	21	0.6882	6.07577	12	0.529	3.43428	1285	0.995	345.99	17	0.6501	4.86113	15	0.7363	4.38056	K09264|1|2e-36|150|bdi:100822235|MADS-box transcription factor, plant	GO:0005634//nucleus	GO:0003700//sequence-specific DNA binding transcription factor activity;GO:0003677//DNA binding;GO:0046983//protein dimerization activity	GO:0006355//regulation of transcription, DNA-dependent	gi|147863574|emb|CAN79770.1|/7.73185e-56/hypothetical protein VITISV_019406 [Vitis vinifera]
Litchi_GLEAN_10013999	1557	1194	0.8105	134.296	584	0.8003	65.437	641	0.8028	71.0463	593	0.8009	61.8364	645	0.8003	71.4293	625	0.8035	70.6882	K13648|1|0.0|852|pop:POPTR_553206|alpha-1,4-galacturonosyltransferase [EC:2.4.1.43]	GO:0005768//endosome;GO:0005794//Golgi apparatus;GO:0005802//trans-Golgi network;GO:0005739//mitochondrion	GO:0047262//polygalacturonate 4-alpha-galacturonosyltransferase activity	GO:0010289//homogalacturonan biosynthetic process	gi|224065409|ref|XP_002301803.1|/0/glycosyltransferase, CAZy family GT8 [Populus trichocarpa]
Litchi_GLEAN_10063020	2532	1191	0.9972	82.375	552	0.9913	38.0342	580	0.9842	39.5309	3010	0.9976	193.01	1086	0.9874	73.9557	1036	0.9957	72.053	-	-	-	-	gi|255572048|ref|XP_002526965.1|/0/conserved hypothetical protein [Ricinus communis]
Litchi_GLEAN_10023036	1956	1190	0.9565	106.543	377	0.9484	33.6257	377	0.9136	33.2617	780	0.9852	64.7446	485	0.9796	42.7542	535	0.956	48.166	-	GO:0005768//endosome;GO:0005802//trans-Golgi network;GO:0005794//Golgi apparatus;GO:0005634//nucleus	-	GO:0045489//pectin biosynthetic process;GO:0030244//cellulose biosynthetic process;GO:0009834//secondary cell wall biogenesis;GO:0007129//synapsis;GO:0007131//reciprocal meiotic recombination;GO:0009827//plant-type cell wall modification	gi|462399755|gb|EMJ05423.1|/0/hypothetical protein PRUPE_ppa002919mg [Prunus persica]
Litchi_GLEAN_10012810	5871	1188	0.9811	35.4366	3331	0.9889	98.9833	3057	0.992	89.8577	1629	0.9915	45.0492	3068	0.9918	90.105	2956	0.9939	88.6642	K11000|1|0.0|3100|vvi:100265625|callose synthase [EC:2.4.1.-]	GO:0009506//plasmodesma;GO:0000148//1,3-beta-D-glucan synthase complex;GO:0009504//cell plate	GO:0003843//1,3-beta-D-glucan synthase activity	GO:0000226//microtubule cytoskeleton organization;GO:0006346//methylation-dependent chromatin silencing;GO:0031048//chromatin silencing by small RNA;GO:0007267//cell-cell signaling;GO:0000911//cytokinesis by cell plate formation;GO:0051567//histone H3-K9 methylation;GO:0006944//cellular membrane fusion;GO:0016926//protein desumoylation;GO:0050665//hydrogen peroxide biosynthetic process;GO:0009556…	gi|462417036|gb|EMJ21773.1|/0/hypothetical protein PRUPE_ppa000074mg [Prunus persica]
Litchi_GLEAN_10050322	906	1187	0.9514	229.44	339	0.9923	65.2786	571	0.9558	108.763	586	0.9945	105.014	320	0.9857	60.9014	525	0.9945	102.044	K12126|1|2e-06|51.2|ath:AT1G09530|phytochrome-interacting factor 3	-	GO:0005488//binding	GO:0006355//regulation of transcription, DNA-dependent;GO:0031347//regulation of defense response;GO:0009567//double fertilization forming a zygote and endosperm	gi|255559915|ref|XP_002520976.1|/6.7376e-107/DNA binding protein, putative [Ricinus communis]
Litchi_GLEAN_10015726	1011	1185	0.997	205.265	2480	0.9921	427.957	2827	0.999	482.555	1515	0.9921	243.298	2179	0.9951	371.631	3033	0.9951	528.296	K08235|1|3e-151|532|rcu:RCOM_1150010|xyloglucan:xyloglucosyl transferase [EC:2.4.1.207]	GO:0005618//cell wall;GO:0048046//apoplast	GO:0016762//xyloglucan:xyloglucosyl transferase activity;GO:0004553//hydrolase activity, hydrolyzing O-glycosyl compounds	GO:0010154//fruit development;GO:0080086//stamen filament development;GO:0010087//phloem or xylem histogenesis;GO:0006073//cellular glucan metabolic process	gi|255573236|ref|XP_002527547.1|/3.82274e-150/Xyloglucan endotransglucosylase/hydrolase protein 2 precursor, putative [Ricinus communis]
Litchi_GLEAN_10022844	693	1184	0.9192	299.203	209	0.9163	52.6153	267	0.9163	66.489	311	0.9221	72.8627	165	0.9149	41.0541	338	0.9192	85.8893	-	GO:0005634//nucleus	GO:0008270//zinc ion binding;GO:0003677//DNA binding;GO:0005515//protein binding;GO:0003700//sequence-specific DNA binding transcription factor activity	GO:0045787//positive regulation of cell cycle;GO:0009751//response to salicylic acid stimulus;GO:0042545//cell wall modification;GO:0009733//response to auxin stimulus;GO:0045893//positive regulation of transcription, DNA-dependent	gi|255562705|ref|XP_002522358.1|/9.8411e-19/zinc finger protein, putative [Ricinus communis]
Litchi_GLEAN_10039288	1374	1183	0.984	150.781	462	0.9884	58.6617	215	0.9352	27.0037	821	0.9869	97.014	528	0.9709	66.2602	320	0.9782	41.0128	K08238|1|0.0|808|rcu:RCOM_0681050|xyloglucan 6-xylosyltransferase [EC:2.4.2.39]	GO:0016021//integral to membrane;GO:0005768//endosome;GO:0005802//trans-Golgi network;GO:0005794//Golgi apparatus	GO:0035252//UDP-xylosyltransferase activity;GO:0016758//transferase activity, transferring hexosyl groups;GO:0005515//protein binding;GO:0033843//xyloglucan 6-xylosyltransferase activity	GO:0009825//multidimensional cell growth;GO:0048767//root hair elongation;GO:0009932//cell tip growth;GO:0071555//cell wall organization;GO:0043481//anthocyanin accumulation in tissues in response to UV light;GO:0010817//regulation of hormone levels;GO:0019761//glucosinolate biosynthetic process;GO:0009969//xyloglucan biosynthetic process	gi|255551747|ref|XP_002516919.1|/0/Xyloglucan 6-xylosyltransferase, putative [Ricinus communis]
Litchi_GLEAN_10025478	1386	1180	0.9971	149.096	491	0.9971	61.8041	449	0.9661	55.9056	1195	0.9986	139.985	665	0.9957	82.7302	655	0.9993	83.2212	K14489|1|7e-12|70.1|vvi:100263145|arabidopsis histidine kinase 2/3/4 (cytokinin receptor) [EC:2.7.13.3]	GO:0009507//chloroplast	GO:0042973//glucan endo-1,3-beta-D-glucosidase activity	GO:0005975//carbohydrate metabolic process	gi|118487000|gb|ABK95331.1|/0/unknown [Populus trichocarpa]
Litchi_GLEAN_10048498	864	1179	0.9965	238.972	2196	0.9942	443.423	691	0.9861	138.018	864	0.9931	162.36	2299	0.9942	458.808	2719	0.9988	554.18	K09872|1|8e-149|524|osa:4330248|aquaporin PIP	GO:0009941//chloroplast envelope;GO:0005773//vacuole;GO:0046658//anchored to plasma membrane;GO:0016021//integral to membrane;GO:0005739//mitochondrion	GO:0005215//transporter activity	GO:0009414//response to water deprivation;GO:0006833//water transport;GO:0009651//response to salt stress	gi|224140389|ref|XP_002323565.1|/2.10507e-158/aquaporin, MIP family, PIP subfamily [Populus trichocarpa]
Litchi_GLEAN_10023174	1833	1179	0.9989	112.642	70	0.6961	6.66246	32	0.4572	3.01272	2192	0.9984	194.158	265	0.9678	24.9281	197	0.9307	18.926	-	GO:0016020//membrane	GO:0015116//sulfate transmembrane transporter activity	GO:0044765	gi|462422054|gb|EMJ26317.1|/0/hypothetical protein PRUPE_ppa002648mg [Prunus persica]
Litchi_GLEAN_10033959	1140	1170	0.8132	179.733	442	0.8123	67.642	713	0.8061	107.934	330	0.8158	46.9988	333	0.8079	50.3668	528	0.8202	81.5614	K00861|1|2e-13|75.1|sbi:SORBI_01g048850|riboflavin kinase [EC:2.7.1.26]	GO:0005634//nucleus;GO:0009536//plastid	GO:0016787//hydrolase activity	GO:0015996//chlorophyll catabolic process	gi|255537465|ref|XP_002509799.1|/1.7868e-162/2-deoxyglucose-6-phosphate phosphatase, putative [Ricinus communis]
Litchi_GLEAN_10041144	2298	1169	0.9252	89.0865	1721	0.9265	130.656	2870	0.9282	215.528	1427	0.9225	100.821	1456	0.9252	109.249	1952	0.9269	149.584	K13172|1|5e-80|297|rcu:RCOM_0798440|serine/arginine repetitive matrix protein 2	GO:0005634//nucleus	-	-	gi|255550852|ref|XP_002516474.1|/6.9109e-79/conserved hypothetical protein [Ricinus communis]
Litchi_GLEAN_10023835	1065	1164	0.9408	191.404	542	0.9362	88.7869	459	0.9192	74.3764	1132	0.9784	172.574	526	0.9324	85.1612	491	0.9333	81.1872	K01710|1|1e-106|384|cme:CME136C|dTDP-glucose 4,6-dehydratase [EC:4.2.1.46];K10046|2|1e-22|105|vvi:100233034|GDP-D-mannose 3', 5'-epimerase [EC:5.1.3.18 5.1.3.-];K12449|5|2e-21|101|vvi:100246816|UDP-apiose/xylose synthase	GO:0005886//plasma membrane	GO:0048040//UDP-glucuronate decarboxylase activity;GO:0050662//coenzyme binding;GO:0000166//nucleotide binding	GO:0044237//cellular metabolic process;GO:0042732//D-xylose metabolic process	gi|462401117|gb|EMJ06674.1|/8.2293e-176/hypothetical protein PRUPE_ppa008066mg [Prunus persica]
Litchi_GLEAN_10063243	1824	1163	0.9797	111.661	556	0.9846	53.1801	843	0.9912	79.7581	2059	0.9923	183.278	610	0.9846	57.6647	752	0.9753	72.602	-	GO:0009536//plastid;GO:0009524//phragmoplast;GO:0009574//preprophase band;GO:0005634//nucleus;GO:0005739//mitochondrion	GO:0008017//microtubule binding	GO:0007267//cell-cell signaling;GO:0048438//floral whorl development;GO:0007389//pattern specification process;GO:0007020//microtubule nucleation;GO:0035196//production of miRNAs involved in gene silencing by miRNA;GO:0010267//production of ta-siRNAs involved in RNA interference;GO:0048439//flower morphogenesis;GO:0031116//positive regulation of microtubule polymerization;GO:0009616//virus induce…	gi|255561807|ref|XP_002521913.1|/0/PLE, putative [Ricinus communis]
Litchi_GLEAN_10050590	861	1159	0.9977	235.737	1997	0.9977	404.645	5442	0.9988	1090.76	686	0.9942	129.36	1732	0.9977	346.857	3794	0.9988	775.979	-	-	GO:0003677//DNA binding	GO:0009788//negative regulation of abscisic acid mediated signaling pathway;GO:0006355//regulation of transcription, DNA-dependent;GO:0009611//response to wounding	gi|206584339|gb|ACI15342.1|/4.17126e-138/NAC domain protein NAC2 [Gossypium hirsutum]
Litchi_GLEAN_10023774	1581	1159	0.7293	128.38	574	0.7255	63.3402	742	0.728	80.9924	663	0.7255	68.0863	626	0.7242	68.2728	562	0.7287	62.598	K13412|1|0.0|875|rcu:RCOM_0082230|calcium-dependent protein kinase [EC:2.7.11.1]	GO:0005829//cytosol;GO:0005886//plasma membrane;GO:0005634//nucleus	GO:0004683//calmodulin-dependent protein kinase activity;GO:0005509//calcium ion binding;GO:0005524//ATP binding	GO:0031348//negative regulation of defense response;GO:0009867//jasmonic acid mediated signaling pathway;GO:0009862//systemic acquired resistance, salicylic acid mediated signaling pathway;GO:0010363//regulation of plant-type hypersensitive response;GO:0006612//protein targeting to membrane;GO:0050832//defense response to fungus;GO:0043069//negative regulation of programmed cell death;GO:0006468/…	gi|462409759|gb|EMJ15093.1|/0/hypothetical protein PRUPE_ppa003830mg [Prunus persica]
Litchi_GLEAN_10008363	1323	1158	0.8723	153.284	106	0.8299	13.978	214	0.842	27.9142	50	0.737	6.13604	183	0.8602	23.8505	213	0.8655	28.3515	K00517|1|8e-58|222|ath:AT3G48360|[EC:1.14.-.-];K04498|3|4e-15|80.9|ppp:PHYPADRAFT_10108|E1A/CREB-binding protein [EC:2.3.1.48]	GO:0005774//vacuolar membrane;GO:0005576//extracellular region;GO:0005886//plasma membrane;GO:0005634//nucleus	GO:0008270//zinc ion binding;GO:0004402//histone acetyltransferase activity;GO:0003712//transcription cofactor activity;GO:0005516//calmodulin binding	GO:0009611//response to wounding;GO:0009739//response to gibberellin stimulus;GO:0042542//response to hydrogen peroxide;GO:0010227//floral organ abscission;GO:0010200//response to chitin;GO:0006355//regulation of transcription, DNA-dependent;GO:0009651//response to salt stress;GO:0009753//response to jasmonic acid stimulus;GO:0009751//response to salicylic acid stimulus;GO:0009409//response to co…	gi|462400985|gb|EMJ06542.1|/1.23387e-148/hypothetical protein PRUPE_ppa007060mg [Prunus persica]
Litchi_GLEAN_10045738	357	1157	0.9972	567.561	136	0.986	66.4615	299	0.9916	144.536	148	0.9888	67.3087	144	0.9944	69.5504	103	0.9832	50.8071	-	-	-	-	gi|357462411|ref|XP_003601487.1|/9.91884e-17/hypothetical protein MTR_3g082210 [Medicago truncatula]
Litchi_GLEAN_10044575	978	1155	0.9918	206.819	691	0.9949	123.265	581	0.9847	102.52	592	0.9888	98.279	717	0.9969	126.411	648	0.9867	116.679	-	-	-	-	gi|224061979|ref|XP_002300694.1|/2.40879e-33/predicted protein [Populus trichocarpa]
Litchi_GLEAN_10033573	1425	1153	0.8737	141.697	725	0.8702	88.761	440	0.8737	53.2856	1293	0.8723	147.32	848	0.8681	102.609	945	0.8702	116.781	K00924|1|4e-27|120|ath:AT5G22850|[EC:2.7.1.-]	GO:0009505//plant-type cell wall;GO:0009506//plasmodesma;GO:0005576//extracellular region;GO:0016020//membrane	GO:0004190//aspartic-type endopeptidase activity	GO:0042545//cell wall modification;GO:0009664//plant-type cell wall organization;GO:0006508//proteolysis;GO:0080167//response to karrikin	gi|255564685|ref|XP_002523337.1|/0/Aspartic proteinase nepenthesin-1 precursor, putative [Ricinus communis]
Litchi_GLEAN_10042969	804	1153	0.9938	251.143	261	0.959	56.6348	144	0.9552	30.9085	407	0.9913	82.1895	194	0.9863	41.6055	106	0.9838	23.217	-	GO:0005737//cytoplasm	-	GO:0010286//heat acclimation	gi|327344121|gb|AEA50965.1|/1.68257e-108/putative PDF1-interacting protein 3, partial [Gossypium barbadense]
Litchi_GLEAN_10058150	357	1151	0.9748	564.618	1525	0.9972	745.248	2580	0.9776	1247.16	922	0.9776	419.315	1641	0.9748	792.585	2342	0.9776	1155.25	K02866|1|4e-59|223|gmx:100305619|large subunit ribosomal protein L10e	GO:0005730//nucleolus;GO:0009941//chloroplast envelope;GO:0005773//vacuole;GO:0022625//cytosolic large ribosomal subunit;GO:0005886//plasma membrane	GO:0003735//structural constituent of ribosome	GO:0006412//translation;GO:0071493//cellular response to UV-B;GO:0032502//developmental process	gi|388501178|gb|AFK38655.1|/5.89021e-59/unknown [Lotus japonicus]
Litchi_GLEAN_10008181	648	1146	0.9923	309.711	178	0.9799	47.923	88	0.963	23.4358	222	0.9846	55.6232	209	0.9923	55.613	120	0.9753	32.6108	K01114|1|3e-85|311|rcu:RCOM_1516850|phospholipase C [EC:3.1.4.3]	GO:0005829//cytosol;GO:0009506//plasmodesma;GO:0005773//vacuole;GO:0005886//plasma membrane	GO:0034480;GO:0052642//lysophosphatidic acid phosphatase activity	GO:0009395//phospholipid catabolic process;GO:0009247//glycolipid biosynthetic process;GO:0016036//cellular response to phosphate starvation	gi|255566038|ref|XP_002524007.1|/3.95499e-84/Phospholipase C 3 precursor, putative [Ricinus communis]
Litchi_GLEAN_10059439	1668	1145	0.9119	120.215	3306	0.9167	345.785	4010	0.9167	414.878	2066	0.9155	201.1	2636	0.9161	272.493	2463	0.9167	260.03	K09754|1|0.0|922|pop:POPTR_685839|coumaroylquinate(coumaroylshikimate) 3'-monooxygenase [EC:1.14.13.36]	GO:0016021//integral to membrane	GO:0020037//heme binding;GO:0005506//iron ion binding;GO:0009055//electron carrier activity;GO:0016711//flavonoid 3'-monooxygenase activity	GO:0055114//oxidation-reduction process	gi|429326400|gb|AFZ78540.1|/0/p-coumarate 3-hydroxylase [Populus tomentosa]
Litchi_GLEAN_10008311	3720	1145	0.9831	53.9026	606	0.9718	28.4203	554	0.9788	25.7003	830	0.9793	36.2254	660	0.9847	30.5919	542	0.9734	25.6574	K14802|1|0.0|1977|rcu:RCOM_0699240|phospholipid-transporting ATPase [EC:3.6.3.1]	GO:0005802//trans-Golgi network;GO:0016021//integral to membrane;GO:0005794//Golgi apparatus;GO:0005768//endosome;GO:0005886//plasma membrane	GO:0019829//cation-transporting ATPase activity;GO:0000287//magnesium ion binding;GO:0004012//phospholipid-translocating ATPase activity;GO:0015662//ATPase activity, coupled to transmembrane movement of ions, phosphorylative mechanism;GO:0005524//ATP binding	GO:0006862//nucleotide transport;GO:0006944//cellular membrane fusion;GO:0010363//regulation of plant-type hypersensitive response;GO:0015802//basic amino acid transport;GO:0048194//Golgi vesicle budding;GO:0015914//phospholipid transport;GO:0006612//protein targeting to membrane;GO:0043069//negative regulation of programmed cell death;GO:0043090//amino acid import;GO:0048367//shoot system develo…	gi|449434855|ref|XP_004135211.1|/0/PREDICTED: phospholipid-transporting ATPase 3-like [Cucumis sativus]
Litchi_GLEAN_10053064	1659	1144	0.9994	120.761	387	0.9928	40.6971	850	0.9946	88.4188	126	0.9482	12.3311	359	0.994	37.3124	536	0.9928	56.895	K14652|1|0.0|820|vvi:100248717|3,4-dihydroxy 2-butanone 4-phosphate synthase / GTP cyclohydrolase II [EC:4.1.99.12 3.5.4.25]	GO:0009570//chloroplast stroma;GO:0016020//membrane	GO:0003935//GTP cyclohydrolase II activity;GO:0008686//3,4-dihydroxy-2-butanone-4-phosphate synthase activity	GO:0048767//root hair elongation;GO:0009231//riboflavin biosynthetic process	gi|225465770|ref|XP_002267374.1|/0/PREDICTED: riboflavin biosynthesis protein ribBA, chloroplastic-like [Vitis vinifera]
Litchi_GLEAN_10044314	483	1141	0.8965	413.7	215	0.9358	77.6588	403	0.8613	143.989	1734	0.94	582.881	360	0.9193	128.517	666	0.8882	242.819	-	-	-	-	gi|224102015|ref|XP_002312512.1|/4.88931e-41/predicted protein [Populus trichocarpa]
Litchi_GLEAN_10063362	1443	1140	0.9979	138.352	2124	0.991	256.796	2644	0.9993	316.204	1548	0.9979	174.174	1921	0.9951	229.544	1761	0.9993	214.906	K15849|1|0.0|694|pop:POPTR_760138|bifunctional aspartate aminotransferase and glutamate/aspartate-prephenate aminotransferase [EC:2.6.1.1 2.6.1.78 2.6.1.79]	GO:0009507//chloroplast	GO:0004069//L-aspartate:2-oxoglutarate aminotransferase activity;GO:0080130//L-phenylalanine:2-oxoglutarate aminotransferase activity;GO:0033853//aspartate-prephenate aminotransferase activity;GO:0033854//glutamate-prephenate aminotransferase activity;GO:0030170//pyridoxal phosphate binding	GO:0009095//aromatic amino acid family biosynthetic process, prephenate pathway;GO:0009793//embryo development ending in seed dormancy	gi|395406797|sp|E9L7A5.1|PAT_PETHY/0/RecName: Full=Bifunctional aspartate aminotransferase and glutamate/aspartate-prephenate aminotransferase; Short=PhPPA-AT; Flags: Precursor
Litchi_GLEAN_10025793	978	1138	0.9949	203.775	116	0.9571	20.6928	142	0.9622	25.0566	121	0.8988	20.0874	125	0.956	22.0382	147	0.9611	26.4688	-	GO:0005739//mitochondrion;GO:0009507//chloroplast	-	-	gi|449444322|ref|XP_004139924.1|/3.43598e-103/PREDICTED: uncharacterized protein LOC101220034 [Cucumis sativus]
Litchi_GLEAN_10011105	2247	1137	0.5661	88.6145	360	0.5461	27.9511	174	0.4935	13.3634	1420	0.5202	102.604	349	0.5688	26.7811	341	0.5625	26.7243	-	GO:0005576//extracellular region;GO:0005773//vacuole	-	GO:0007155//cell adhesion	gi|157273662|gb|ABV27485.1|/7.73718e-171/fasciclin-like arabinogalactan protein 14 [Gossypium hirsutum]
Litchi_GLEAN_10029545	3060	1136	0.9618	65.0136	21	0.1794	1.19728	51	0.4056	2.87621	81	0.5827	4.29775	40	0.3843	2.25395	50	0.4928	2.87743	K01537|1|0.0|1383|aly:ARALYDRAFT_898774|Ca2+-transporting ATPase [EC:3.6.3.8]	GO:0016021//integral to membrane	GO:0005388//calcium-transporting ATPase activity;GO:0046872//metal ion binding;GO:0005524//ATP binding	GO:0070588//calcium ion transmembrane transport	gi|255552023|ref|XP_002517056.1|/0/cation-transporting atpase plant, putative [Ricinus communis]
Litchi_GLEAN_10016670	3846	1136	0.9753	51.7269	560	0.9571	25.4026	565	0.9405	25.3519	1220	0.9693	51.5025	656	0.9735	29.4103	649	0.955	29.7161	K10406|1|3e-78|292|rcu:RCOM_0409820|kinesin family member C2/C3	GO:0005875//microtubule associated complex;GO:0005886//plasma membrane	GO:0003777//microtubule motor activity;GO:0008017//microtubule binding;GO:0005516//calmodulin binding;GO:0016491//oxidoreductase activity;GO:0005524//ATP binding;GO:0016887//ATPase activity	GO:0055114//oxidation-reduction process;GO:0007018//microtubule-based movement;GO:0010091//trichome branching;GO:0009846//pollen germination	gi|255575271|ref|XP_002528539.1|/0/calmodulin binding protein, putative [Ricinus communis]
Litchi_GLEAN_10014907	1992	1134	0.9834	99.6945	566	0.9799	49.5709	609	0.9764	52.7594	480	0.9839	39.1228	626	0.9824	54.1864	699	0.9819	61.7936	K14431|1|1e-21|103|aly:ARALYDRAFT_311885|transcription factor TGA;K08332|2|1e-21|103|vcn:VOLCADRAFT_41528|vacuolar protein 8	GO:0005829//cytosol;GO:0000151//ubiquitin ligase complex;GO:0043232;GO:0005634//nucleus	GO:0070696//transmembrane receptor protein serine/threonine kinase binding;GO:0004842//ubiquitin-protein ligase activity	GO:0006499//N-terminal protein myristoylation;GO:0010200//response to chitin;GO:0000902//cell morphogenesis;GO:0042742//defense response to bacterium;GO:0048767//root hair elongation;GO:0046777//protein autophosphorylation;GO:0006487//protein N-linked glycosylation;GO:0048193//Golgi vesicle transport;GO:0032880//regulation of protein localization;GO:0016567//protein ubiquitination;GO:0006354//DNA…	gi|255587028|ref|XP_002534105.1|/0/Spotted leaf protein, putative [Ricinus communis]
Litchi_GLEAN_10032417	2793	1133	0.9968	71.0406	544	0.9946	33.9803	775	0.9936	47.8854	1716	0.9986	99.7526	573	0.9868	35.3744	1079	0.9953	68.0309	K04733|1|1e-68|260|aly:ARALYDRAFT_916421|interleukin-1 receptor-associated kinase 4 [EC:2.7.11.1];K13415|2|4e-68|258|osa:4324691|protein brassinosteroid insensitive 1 [EC:2.7.10.1 2.7.11.1]	GO:0005886//plasma membrane	GO:0004674//protein serine/threonine kinase activity;GO:0005524//ATP binding	GO:0006468//protein phosphorylation;GO:0007267//cell-cell signaling;GO:0035196//production of miRNAs involved in gene silencing by miRNA;GO:0009616//virus induced gene silencing;GO:0010267//production of ta-siRNAs involved in RNA interference	gi|224107699|ref|XP_002314568.1|/0/predicted protein [Populus trichocarpa]
Litchi_GLEAN_10062778	3369	1133	0.8976	58.8947	151	0.7112	7.81943	237	0.7379	12.14	36	0.2541	1.73492	173	0.724	8.85422	284	0.8308	14.8448	K13457|1|1e-17|90.9|vvi:100252764|disease resistance protein RPM1;K06685|2|5e-13|75.5|ath:AT4G19050|maintenance of ploidy protein MOB1 (MPS1 binder 1)	-	-	-	gi|224127917|ref|XP_002329209.1|/0/tir-nbs-lrr resistance protein [Populus trichocarpa]
Litchi_GLEAN_10032640	864	1132	0.9942	229.446	1703	0.9988	343.875	631	0.9942	126.034	442	0.9988	83.059	1267	0.9977	252.853	2112	0.9988	430.463	K09872|1|1e-145|513|rcu:RCOM_1356060|aquaporin PIP	GO:0005773//vacuole;GO:0005886//plasma membrane;GO:0016021//integral to membrane;GO:0009507//chloroplast	GO:0005215//transporter activity	GO:0009269//response to desiccation;GO:0006833//water transport;GO:0006970//response to osmotic stress;GO:0080170//hydrogen peroxide transmembrane transport;GO:0009737//response to abscisic acid stimulus	gi|255557012|ref|XP_002519539.1|/1.6049e-144/Aquaporin PIP2.2, putative [Ricinus communis]
Litchi_GLEAN_10032714	1341	1131	0.9508	147.7	268	0.9053	34.8663	360	0.9262	46.3282	149	0.9306	18.04	319	0.9068	41.0173	348	0.9306	45.6989	K00924|1|0.0|639|ath:AT1G30270|[EC:2.7.1.-];K07198|3|6e-76|283|smo:SELMODRAFT_450118|5'-AMP-activated protein kinase, catalytic alpha subunit [EC:2.7.11.11]	GO:0005737//cytoplasm;GO:0005886//plasma membrane	GO:0004674//protein serine/threonine kinase activity;GO:0005524//ATP binding;GO:0005515//protein binding	GO:0006468//protein phosphorylation;GO:0010555//response to mannitol stimulus;GO:0055075//potassium ion homeostasis;GO:0009651//response to salt stress;GO:0009409//response to cold;GO:0009611//response to wounding;GO:0043266//regulation of potassium ion transport;GO:0051365//cellular response to potassium ion starvation;GO:0007165//signal transduction	gi|296088995|emb|CBI38698.3|/0/unnamed protein product [Vitis vinifera]
Litchi_GLEAN_10027121	834	1129	0.9976	237.069	171	0.9916	35.7709	156	0.97	32.2798	396	0.9928	77.0916	199	0.9868	41.1427	142	0.9904	29.9832	-	GO:0005737//cytoplasm	-	GO:0010286//heat acclimation	gi|225451567|ref|XP_002274922.1|/1.92362e-108/PREDICTED: GEM-like protein 5-like [Vitis vinifera]
Litchi_GLEAN_10032190	1080	1129	0.9991	183.07	3729	0.9991	602.376	374	0.9972	59.7613	5503	0.9991	827.282	5057	0.9972	807.374	319	0.9991	52.0143	K03146|1|2e-162|569|vvi:100265774|thiamine biosynthetic enzyme	-	-	-	gi|224078686|ref|XP_002305603.1|/1.77234e-165/predicted protein [Populus trichocarpa]
Litchi_GLEAN_10048830	1398	1129	0.9957	141.428	350	0.9893	43.6777	389	0.995	48.0191	346	0.99	40.1834	320	0.9807	39.4683	335	0.9957	42.1981	K00006|1|1e-12|72.4|bdi:100833474|glycerol-3-phosphate dehydrogenase (NAD+) [EC:1.1.1.8]	GO:0005829//cytosol;GO:0009331//glycerol-3-phosphate dehydrogenase complex	GO:0051287//NAD binding;GO:0047952//glycerol-3-phosphate dehydrogenase [NAD(P)+] activity;GO:0003676//nucleic acid binding;GO:0004367//glycerol-3-phosphate dehydrogenase [NAD+] activity	GO:0005975//carbohydrate metabolic process;GO:0046168//glycerol-3-phosphate catabolic process;GO:0055114//oxidation-reduction process	gi|374671173|gb|AEZ56252.1|/0/glycerol-3-phosphate dehydrogenase [Jatropha curcas]
Litchi_GLEAN_10018364	2343	1126	0.9893	84.1615	3129	0.9996	232.987	1729	0.9885	127.349	1798	0.9915	124.593	2845	0.9996	209.37	1216	0.9936	91.3939	K03549|1|0.0|1145|mtr:MTR_5g034500|KUP system potassium uptake protein	GO:0005886//plasma membrane	GO:0015079//potassium ion transmembrane transporter activity	GO:0071805//potassium ion transmembrane transport	gi|255552638|ref|XP_002517362.1|/0/Potassium transporter, putative [Ricinus communis]
Litchi_GLEAN_10008135	2268	1125	0.9872	86.8674	501	0.9916	38.5384	619	0.9899	47.0999	604	0.9938	43.2386	601	0.9837	45.6916	757	0.9951	58.7772	K14494|1|7e-35|147|rcu:RCOM_0307540|DELLA protein	-	-	-	gi|255576090|ref|XP_002528940.1|/0/conserved hypothetical protein [Ricinus communis]
Litchi_GLEAN_10054704	984	1115	0.9919	198.439	552	0.9888	97.8686	773	0.998	135.568	1425	0.9919	235.124	607	0.9878	106.365	1066	0.9959	190.773	-	-	-	GO:0006355//regulation of transcription, DNA-dependent	gi|462414695|gb|EMJ19432.1|/1.65385e-98/hypothetical protein PRUPE_ppa007968mg [Prunus persica]
Litchi_GLEAN_10003837	576	1114	0.9948	338.696	412	0.9878	124.788	463	0.9826	138.717	2978	0.9931	839.422	536	0.9931	160.453	647	0.9826	197.805	K09377|1|4e-98|354|pop:POPTR_798080|cysteine and glycine-rich protein	GO:0005886//plasma membrane	GO:0051015//actin filament binding;GO:0008270//zinc ion binding	GO:0051017//actin filament bundle assembly	gi|224056260|ref|XP_002298780.1|/4.40564e-97/predicted protein [Populus trichocarpa]
Litchi_GLEAN_10036155	2745	1114	0.9964	71.0707	451	0.9556	28.6638	427	0.9774	26.8446	522	0.9956	30.8749	411	0.9891	25.8169	393	0.9774	25.2119	-	GO:0044464//cell part	-	GO:0035194//posttranscriptional gene silencing by RNA;GO:0050896//response to stimulus;GO:0016070//RNA metabolic process	gi|255586545|ref|XP_002533909.1|/0/hypothetical protein RCOM_0237030 [Ricinus communis]
Litchi_GLEAN_10004071	1155	1113	0.3143	168.757	13	0.2346	1.96363	26	0.258	3.88475	32	0.3602	4.49827	8	0.2571	1.1943	31	0.3602	4.72645	K14494|1|2e-63|241|pop:POPTR_645273|DELLA protein	-	-	GO:0006355//regulation of transcription, DNA-dependent	gi|224126261|ref|XP_002319796.1|/0/GRAS family transcription factor [Populus trichocarpa]
Litchi_GLEAN_10064182	735	1109	0.9946	264.236	2307	0.9959	547.595	2513	0.9973	590.034	1085	0.9796	239.674	1934	0.9932	453.706	1950	0.9891	467.2	K01859|1|3e-95|345|vvi:100233078|chalcone isomerase [EC:5.5.1.6]	GO:0009705//plant-type vacuole membrane;GO:0005634//nucleus;GO:0042406//extrinsic to endoplasmic reticulum membrane	GO:0045430//chalcone isomerase activity	GO:0009813//flavonoid biosynthetic process;GO:0010224//response to UV-B;GO:0080167//response to karrikin	gi|346577496|gb|AEO36980.1|/2.67938e-117/chalcone isomerase [Dimocarpus longan]
Litchi_GLEAN_10034204	1986	1093	0.9985	96.3803	849	0.9965	74.5809	505	0.998	43.8818	1141	0.9985	93.2791	775	0.998	67.2865	637	0.999	56.4828	-	GO:0005829//cytosol;GO:0005634//nucleus;GO:0005886//plasma membrane	GO:0005543//phospholipid binding;GO:0016491//oxidoreductase activity;GO:0005515//protein binding	GO:0044763;GO:0008152//metabolic process	gi|224092494|ref|XP_002309633.1|/0/predicted protein [Populus trichocarpa]
Litchi_GLEAN_10043358	984	1093	0.7967	194.524	515	0.7053	91.3085	531	0.6921	93.1261	347	0.7337	57.2549	494	0.7835	86.564	453	0.7449	81.0698	K08488|1|4e-30|130|ath:AT1G32270|syntaxin 7	-	-	-	gi|470135386|ref|XP_004303498.1|/3.82074e-59/PREDICTED: putative syntaxin-24-like [Fragaria vesca subsp. vesca]
Litchi_GLEAN_10043538	1794	1093	0.9331	106.695	111	0.7949	10.7944	178	0.8122	17.1226	1383	0.9454	125.163	110	0.8372	10.5725	201	0.8997	19.7301	-	-	-	-	gi|255559639|ref|XP_002520839.1|/7.73764e-135/conserved hypothetical protein [Ricinus communis]
Litchi_GLEAN_10035970	342	1092	0.962	559.17	428	0.962	218.332	510	0.9181	257.345	288	0.962	136.724	403	0.9327	203.182	335	0.9649	172.494	K08738|1|2e-59|224|vvi:100243029|cytochrome c	GO:0005829//cytosol;GO:0005794//Golgi apparatus;GO:0005739//mitochondrion;GO:0005886//plasma membrane	GO:0005507//copper ion binding;GO:0020037//heme binding;GO:0005506//iron ion binding;GO:0009055//electron carrier activity	-	gi|183393002|gb|ACC61674.1|/2.58136e-58/mitochondrial cytochrome c [Vitis vinifera]
Litchi_GLEAN_10007273	1326	1091	0.9925	144.088	165	0.9857	21.709	249	0.9397	32.4062	341	0.9804	41.7531	199	0.9751	25.8771	269	0.9932	35.7244	-	-	GO:0016597//amino acid binding	GO:0009737//response to abscisic acid stimulus;GO:0008152//metabolic process	gi|255537131|ref|XP_002509632.1|/0/amino acid binding protein, putative [Ricinus communis]
Litchi_GLEAN_10014035	735	1085	0.9565	258.517	365	0.9537	86.6373	143	0.9279	33.5754	957	0.9551	211.399	466	0.9497	109.321	137	0.9007	32.8238	-	GO:0009536//plastid	-	-	gi|470144170|ref|XP_004307735.1|/2.06014e-45/PREDICTED: uncharacterized protein LOC101305600 [Fragaria vesca subsp. vesca]
Litchi_GLEAN_10019052	1467	1083	0.9973	129.284	2346	0.9986	278.995	4523	0.9986	532.07	866	0.9918	95.8442	2013	0.9973	236.602	2551	0.9986	306.222	K00033|1|0.0|918|rcu:RCOM_0876630|6-phosphogluconate dehydrogenase [EC:1.1.1.44]	GO:0005829//cytosol;GO:0005777//peroxisome;GO:0009570//chloroplast stroma	GO:0004616//phosphogluconate dehydrogenase (decarboxylating) activity;GO:0050661//NADP binding	GO:0009749//response to glucose stimulus;GO:0009744//response to sucrose stimulus;GO:0009750//response to fructose stimulus;GO:0006098//pentose-phosphate shunt;GO:0009651//response to salt stress;GO:0043090//amino acid import;GO:0010359//regulation of anion channel activity;GO:0006888//ER to Golgi vesicle-mediated transport	gi|255579936|ref|XP_002530803.1|/0/6-phosphogluconate dehydrogenase, putative [Ricinus communis]
Litchi_GLEAN_10013746	3447	1082	0.9756	54.971	691	0.9838	34.9733	519	0.9266	25.9835	1693	0.9904	79.7432	867	0.9916	43.3694	910	0.9962	46.4896	-	GO:0005618//cell wall;GO:0005886//plasma membrane;GO:0005634//nucleus	GO:0051015//actin filament binding	GO:0009825//multidimensional cell growth;GO:0045010//actin nucleation;GO:0043481//anthocyanin accumulation in tissues in response to UV light;GO:0048767//root hair elongation;GO:0010817//regulation of hormone levels;GO:0000271//polysaccharide biosynthetic process;GO:0009932//cell tip growth;GO:0051016//barbed-end actin filament capping;GO:0071555//cell wall organization	gi|255583387|ref|XP_002532454.1|/0/conserved hypothetical protein [Ricinus communis]
Litchi_GLEAN_10040337	1158	1078	0.9819	163.026	235	0.9672	35.4045	274	0.9767	40.8333	258	0.9646	36.1734	227	0.9801	33.8005	217	0.9594	32.9995	-	-	GO:0003677//DNA binding	-	gi|224111416|ref|XP_002315847.1|/6.46766e-124/predicted protein [Populus trichocarpa]
Litchi_GLEAN_10026523	903	1078	0.9989	209.064	129	0.9934	24.9231	117	0.9347	22.3599	469	0.9989	84.3263	81	0.9767	15.4669	122	0.9845	23.7918	-	GO:0005634//nucleus	-	-	gi|224130796|ref|XP_002320928.1|/1.75256e-70/predicted protein [Populus trichocarpa]
Litchi_GLEAN_10055799	1182	1077	0.9399	159.568	448	0.9374	66.1241	655	0.9205	95.6304	992	0.9306	136.261	469	0.9272	68.4165	421	0.9272	62.7221	-	-	-	-	gi|255582403|ref|XP_002531990.1|/2.85919e-23/transcription factor, putative [Ricinus communis]
Litchi_GLEAN_10025767	1881	1076	0.9989	100.178	2073	0.9984	192.269	3025	0.9995	277.529	1300	0.9995	112.21	1911	0.9989	175.177	2416	0.9979	226.185	-	GO:0005886//plasma membrane	GO:0004871//signal transducer activity	GO:0009416//response to light stimulus	gi|359480578|ref|XP_002284242.2|/0/PREDICTED: BTB/POZ domain-containing protein At5g67385-like isoform 1 [Vitis vinifera]
Litchi_GLEAN_10049763	1557	1072	0.991	120.574	151	0.9377	16.9195	275	0.9865	30.4801	73	0.8349	7.61224	140	0.9011	15.504	177	0.9717	20.0189	-	GO:0005737//cytoplasm;GO:0005634//nucleus	GO:0005516//calmodulin binding	GO:0031348//negative regulation of defense response;GO:0009595//detection of biotic stimulus;GO:0010119//regulation of stomatal movement;GO:0009867//jasmonic acid mediated signaling pathway;GO:0009697//salicylic acid biosynthetic process;GO:0009862//systemic acquired resistance, salicylic acid mediated signaling pathway;GO:0006944//cellular membrane fusion;GO:0010363//regulation of plant-type hyp…	gi|224142786|ref|XP_002324731.1|/0/predicted protein [Populus trichocarpa]
Litchi_GLEAN_10053055	1962	1071	0.9975	95.5956	1984	0.9975	176.418	972	0.9888	85.4947	925	0.9975	76.5457	1275	0.9964	112.051	642	0.9944	57.6225	K05681|1|6e-69|260|cme:CMS467C|ATP-binding cassette, subfamily G (WHITE), member 2;K12843|2|4e-67|254|vvi:100248403|U4/U6 small nuclear ribonucleoprotein PRP3;K05658|4|1e-16|86.7|sbi:SORBI_07g003520|ATP-binding cassette, subfamily B (MDR/TAP), member 1;K02065|5|8e-15|80.5|mtr:MTR_7g079540|putative ABC transport system ATP-binding protein	GO:0016020//membrane	GO:0015416//organic phosphonate transmembrane-transporting ATPase activity;GO:0005524//ATP binding	GO:0006200//ATP catabolic process	gi|255569746|ref|XP_002525837.1|/0/ATP-binding cassette transporter, putative [Ricinus communis]
Litchi_GLEAN_10032452	2115	1071	0.9967	88.6802	403	0.9929	33.2425	532	0.9816	43.4083	2503	0.9972	192.145	852	0.9962	69.46	961	0.9986	80.0145	-	-	-	-	gi|255547988|ref|XP_002515051.1|/0/conserved hypothetical protein [Ricinus communis]
Litchi_GLEAN_10006306	1071	1067	0.9963	174.471	143	0.9739	23.2941	221	0.9785	35.6102	239	0.9841	36.2315	167	0.9888	26.8864	196	0.9617	32.2272	K03885|1|1e-07|55.5|osa:4338442|NADH dehydrogenase [EC:1.6.99.3]	GO:0009506//plasmodesma;GO:0005794//Golgi apparatus;GO:0005886//plasma membrane	GO:0009055//electron carrier activity;GO:0016491//oxidoreductase activity;GO:0050660//flavin adenine dinucleotide binding	GO:0042744//hydrogen peroxide catabolic process;GO:0055114//oxidation-reduction process;GO:0010200//response to chitin;GO:0046482//para-aminobenzoic acid metabolic process;GO:0010583//response to cyclopentenone;GO:0009407//toxin catabolic process	gi|224059230|ref|XP_002299779.1|/6.72139e-156/predicted protein [Populus trichocarpa]
Litchi_GLEAN_10023849	1530	1064	0.3523	121.786	619	0.3471	70.5827	311	0.3458	35.0785	691	0.3471	73.3271	538	0.3471	60.6312	237	0.3458	27.278	K03283|1|0.0|971|vvi:100253562|heat shock 70kDa protein 1/8	GO:0005618//cell wall;GO:0005730//nucleolus;GO:0009941//chloroplast envelope;GO:0005773//vacuole;GO:0022626//cytosolic ribosome;GO:0005886//plasma membrane;GO:0048046//apoplast	GO:0005524//ATP binding;GO:0032440//2-alkenal reductase [NAD(P)] activity	GO:0009615//response to virus;GO:0055114//oxidation-reduction process;GO:0009409//response to cold;GO:0009408//response to heat;GO:0009617//response to bacterium;GO:0046686//response to cadmium ion;GO:0080167//response to karrikin	gi|449448645|ref|XP_004142076.1|/0/PREDICTED: probable mediator of RNA polymerase II transcription subunit 37e-like [Cucumis sativus]
Litchi_GLEAN_10043029	2979	1064	0.9842	62.5487	465	0.9691	27.2321	559	0.9533	32.3827	707	0.9778	38.5325	477	0.9678	27.6092	545	0.9815	32.2168	-	GO:0005829//cytosol	GO:0005488//binding	-	gi|359473618|ref|XP_002270865.2|/0/PREDICTED: calmodulin-binding transcription activator 4-like [Vitis vinifera]
Litchi_GLEAN_10046978	2265	1061	0.9735	82.0341	664	0.9272	51.1445	313	0.9444	23.8478	1649	0.9965	118.204	735	0.9969	55.9531	546	0.9881	42.4502	K04733|1|2e-43|176|aly:ARALYDRAFT_916421|interleukin-1 receptor-associated kinase 4 [EC:2.7.11.1];K13420|2|4e-43|174|pop:POPTR_1075175|LRR receptor-like serine/threonine-protein kinase FLS2 [EC:2.7.11.1]	GO:0005886//plasma membrane	GO:0004674//protein serine/threonine kinase activity;GO:0005524//ATP binding;GO:0032440//2-alkenal reductase [NAD(P)] activity	GO:0006468//protein phosphorylation;GO:0055114//oxidation-reduction process;GO:0009744//response to sucrose stimulus;GO:0010224//response to UV-B;GO:0009718//anthocyanin-containing compound biosynthetic process;GO:0007169//transmembrane receptor protein tyrosine kinase signaling pathway	gi|224144836|ref|XP_002325432.1|/0/predicted protein [Populus trichocarpa]
Litchi_GLEAN_10038354	3195	1060	0.9953	58.1008	140	0.7421	7.64463	81	0.5784	4.37508	1478	0.9875	75.1072	164	0.8592	8.85072	159	0.7762	8.76359	-	-	-	-	gi|224065587|ref|XP_002301871.1|/0/predicted protein [Populus trichocarpa]
Litchi_GLEAN_10050125	537	1060	0.9981	345.684	2164	0.9907	703.044	2492	0.9981	800.84	975	0.9963	294.787	2035	0.9963	653.425	2758	0.9944	904.432	-	-	-	-	gi|255560420|ref|XP_002521225.1|/1.82607e-54/conserved hypothetical protein [Ricinus communis]
Litchi_GLEAN_10004871	1209	1058	0.9826	153.252	115	0.9529	16.5948	129	0.8056	18.4135	302	0.9785	40.5563	132	0.9711	18.8258	158	0.9727	23.0137	K00948|1|0.0|674|aly:ARALYDRAFT_669316|ribose-phosphate pyrophosphokinase [EC:2.7.6.1]	GO:0009507//chloroplast	GO:0000287//magnesium ion binding;GO:0016301//kinase activity;GO:0004749//ribose phosphate diphosphokinase activity	GO:0009156//ribonucleoside monophosphate biosynthetic process;GO:0006783//heme biosynthetic process;GO:0009165//nucleotide biosynthetic process;GO:0009116//nucleoside metabolic process;GO:0016310//phosphorylation	gi|297827023|ref|XP_002881394.1|/0/predicted protein [Arabidopsis lyrata subsp. lyrata]
Litchi_GLEAN_10030015	675	1055	0.9719	273.713	545	0.997	140.861	258	0.9719	65.9611	744	0.9956	178.956	525	0.9926	134.11	454	0.9896	118.443	-	GO:0005802//trans-Golgi network;GO:0005829//cytosol;GO:0005783//endoplasmic reticulum;GO:0005794//Golgi apparatus;GO:0005768//endosome;GO:0009507//chloroplast	-	GO:0016192//vesicle-mediated transport	gi|15224494|ref|NP_181370.1|/2.079e-53/PRA1 family protein B4 [Arabidopsis thaliana]
Litchi_GLEAN_10013405	1404	1055	0.9979	131.593	219	0.9915	27.213	196	0.9736	24.0913	199	0.9722	23.0125	257	0.9801	31.5625	199	0.9793	24.9598	K10601|1|4e-11|67.8|mtr:MTR_5g007710|E3 ubiquitin-protein ligase synoviolin [EC:6.3.2.19]	GO:0016020//membrane	GO:0008270//zinc ion binding	-	gi|225439088|ref|XP_002265744.1|/2.35961e-155/PREDICTED: RING finger and transmembrane domain-containing protein 2-like [Vitis vinifera]
Litchi_GLEAN_10039835	960	1051	0.9958	191.725	2877	0.9969	522.839	1459	0.999	262.274	1745	0.9979	295.122	2873	0.9979	516.024	2034	0.9979	373.109	-	GO:0005576//extracellular region;GO:0031225//anchored to membrane	-	GO:0051707//response to other organism	gi|255538966|ref|XP_002510548.1|/1.84242e-133/Zeamatin precursor, putative [Ricinus communis]
Litchi_GLEAN_10053800	3339	1048	0.9754	54.9658	1751	0.9736	91.489	2359	0.9793	121.922	1221	0.9766	59.3714	1615	0.9784	83.3991	1593	0.976	84.0147	K01190|1|0.0|1777|rcu:RCOM_1452500|beta-galactosidase [EC:3.2.1.23]	GO:0005829//cytosol;GO:0009341//beta-galactosidase complex;GO:0009507//chloroplast	GO:0030246//carbohydrate binding;GO:0004565//beta-galactosidase activity;GO:0043169//cation binding	GO:0005975//carbohydrate metabolic process	gi|470145936|ref|XP_004308587.1|/0/PREDICTED: beta-galactosidase-like [Fragaria vesca subsp. vesca]
Litchi_GLEAN_10030811	693	1045	0.9986	264.077	143	0.9812	36	97	0.9582	24.1552	139	0.9856	32.5656	161	0.9856	40.0588	88	0.9711	22.3617	K01114|1|1e-93|340|vvi:100253773|phospholipase C [EC:3.1.4.3]	GO:0009506//plasmodesma;GO:0005773//vacuole;GO:0005886//plasma membrane	GO:0034480;GO:0052642//lysophosphatidic acid phosphatase activity	GO:0006796//phosphate-containing compound metabolic process;GO:0044255//cellular lipid metabolic process;GO:0016036//cellular response to phosphate starvation	gi|462415482|gb|EMJ20219.1|/2.16256e-94/hypothetical protein PRUPE_ppa004364mg [Prunus persica]
Litchi_GLEAN_10040055	1083	1042	0.603	168.495	1811	0.602	291.735	910	0.638	145.006	1773	0.6113	265.802	1459	0.603	232.291	1342	0.6473	218.213	K03146|1|4e-157|552|pop:POPTR_232448|thiamine biosynthetic enzyme	GO:0009941//chloroplast envelope;GO:0010319//stromule;GO:0009570//chloroplast stroma;GO:0009579//thylakoid;GO:0005739//mitochondrion	GO:0008270//zinc ion binding;GO:0042803//protein homodimerization activity	GO:0009409//response to cold;GO:0018131//oxazole or thiazole biosynthetic process;GO:0006974//response to DNA damage stimulus	gi|118486174|gb|ABK94930.1|/6.33623e-160/unknown [Populus trichocarpa]
Litchi_GLEAN_10036515	1050	1040	0.9971	173.457	32	0.7114	5.31692	31	0.6581	5.095	279	0.9724	43.1413	37	0.7352	6.076	27	0.6533	4.52825	K13414|1|4e-41|166|aly:ARALYDRAFT_489755|mitogen-activated protein kinase kinase kinase 1, plant [EC:2.7.11.25]	GO:0005886//plasma membrane	GO:0005515//protein binding;GO:0004672//protein kinase activity	GO:0009414//response to water deprivation;GO:0000302//response to reactive oxygen species;GO:0042538//hyperosmotic salinity response;GO:0006468//protein phosphorylation;GO:0048235//pollen sperm cell differentiation;GO:0009409//response to cold;GO:0009738//abscisic acid mediated signaling pathway;GO:0009723//response to ethylene stimulus;GO:0035556//intracellular signal transduction	gi|470103189|ref|XP_004288026.1|/2.77232e-111/PREDICTED: uncharacterized protein LOC101291755 [Fragaria vesca subsp. vesca]
Litchi_GLEAN_10036345	630	1039	0.9095	288.817	2245	0.9079	621.692	1443	0.9111	395.274	1813	0.9984	467.235	2144	0.9952	586.799	1889	0.9841	528.016	-	GO:0009506//plasmodesma;GO:0005886//plasma membrane	-	GO:0051607//defense response to virus	gi|255583570|ref|XP_002532541.1|/3.3003e-75/conserved hypothetical protein [Ricinus communis]
Litchi_GLEAN_10002197	822	1038	0.8102	221.143	344	0.809	73.0106	283	0.8175	59.4137	1084	0.82	214.109	417	0.8139	87.4721	410	0.8114	87.835	K01179|1|3e-80|296|sbi:SORBI_01g008860|endoglucanase [EC:3.2.1.4]	GO:0009504//cell plate;GO:0005769//early endosome;GO:0005794//Golgi apparatus;GO:0005886//plasma membrane	GO:0016740//transferase activity;GO:0008810//cellulase activity	GO:0009735//response to cytokinin stimulus;GO:0048367//shoot system development;GO:0005975//carbohydrate metabolic process;GO:0042538//hyperosmotic salinity response;GO:0043622//cortical microtubule organization;GO:0009826//unidimensional cell growth;GO:0009624//response to nematode	gi|462418943|gb|EMJ23206.1|/5.18231e-110/hypothetical protein PRUPE_ppa002911mg [Prunus persica]
Litchi_GLEAN_10028630	1905	1038	0.9874	95.4223	456	0.9759	41.7608	511	0.9727	46.2911	549	0.9864	46.7902	515	0.9853	46.6141	496	0.9853	45.8503	K06694|1|4e-16|84.7|pop:POPTR_659236|26S proteasome non-ATPase regulatory subunit 10	GO:0005768//endosome;GO:0005802//trans-Golgi network;GO:0016020//membrane;GO:0005794//Golgi apparatus	GO:0016417//S-acyltransferase activity;GO:0008270//zinc ion binding;GO:0000035//acyl binding	GO:0006623//protein targeting to vacuole;GO:0009932//cell tip growth;GO:0016558//protein import into peroxisome matrix;GO:0006944//cellular membrane fusion;GO:0006635//fatty acid beta-oxidation;GO:0048193//Golgi vesicle transport	gi|449443019|ref|XP_004139278.1|/0/PREDICTED: S-acyltransferase TIP1-like [Cucumis sativus]
Litchi_GLEAN_10045097	699	1034	0.6409	259.054	585	0.6366	146.008	240	0.6366	59.2524	673	0.6409	156.32	555	0.6381	136.906	284	0.7039	71.5479	-	-	-	-	gi|225449913|ref|XP_002268033.1|/2.787e-30/PREDICTED: polyadenylate-binding protein-interacting protein 2 [Vitis vinifera]
Litchi_GLEAN_10004624	774	1031	0.9664	233.273	634	0.9806	142.905	362	0.9587	80.7123	1143	0.9948	239.764	647	0.9858	144.135	671	0.9974	152.664	-	GO:0046658//anchored to plasma membrane	-	GO:0016132//brassinosteroid biosynthetic process;GO:0010075//regulation of meristem growth;GO:0006084//acetyl-CoA metabolic process;GO:0009664//plant-type cell wall organization;GO:0009832//plant-type cell wall biogenesis;GO:0016126//sterol biosynthetic process	gi|225446995|ref|XP_002266937.1|/4.72524e-79/PREDICTED: fasciclin-like arabinogalactan protein 7 isoform 2 [Vitis vinifera]
Litchi_GLEAN_10025283	1128	1031	0.9982	160.065	134	0.9051	20.725	206	0.9273	31.5159	626	0.9938	90.1038	187	0.984	28.585	152	0.9637	23.7296	-	GO:0043231//intracellular membrane-bounded organelle	-	-	gi|297740874|emb|CBI31056.3|/1.7215e-34/unnamed protein product [Vitis vinifera]
Litchi_GLEAN_10015949	1578	1030	0.9975	114.308	233	0.9823	25.7601	194	0.9537	21.2162	1000	0.9924	102.889	251	0.9949	27.4266	353	0.9892	39.3934	K01179|1|5e-98|356|osa:4347660|endoglucanase [EC:3.2.1.4]	GO:0005576//extracellular region;GO:0005886//plasma membrane	GO:0008810//cellulase activity	GO:0048653//anther development;GO:0016126//sterol biosynthetic process;GO:0009825//multidimensional cell growth;GO:0009664//plant-type cell wall organization;GO:0010075//regulation of meristem growth;GO:0007389//pattern specification process;GO:0043481//anthocyanin accumulation in tissues in response to UV light;GO:0048767//root hair elongation;GO:0006084//acetyl-CoA metabolic process;GO:0005982/…	gi|315419011|gb|ADU15552.1|/0/EG [Gossypium hirsutum]
Litchi_GLEAN_10044018	1869	1030	0.993	96.5107	232	0.9551	21.656	328	0.9331	30.2856	1626	0.9963	141.25	258	0.9481	23.8021	429	0.9877	40.4207	-	-	-	-	gi|255568412|ref|XP_002525180.1|/0/ATP binding protein, putative [Ricinus communis]
Litchi_GLEAN_10030350	1923	1029	0.9974	93.7095	481	0.9797	43.638	529	0.9917	47.4732	495	0.9922	41.793	457	0.986	40.9772	513	0.9896	46.9779	K13414|1|0.0|636|rcu:RCOM_1032850|mitogen-activated protein kinase kinase kinase 1, plant [EC:2.7.11.25]	-	GO:0004674//protein serine/threonine kinase activity;GO:0000166//nucleotide binding	GO:0006468//protein phosphorylation;GO:0009628//response to abiotic stimulus;GO:0006950//response to stress;GO:0000165//MAPK cascade	gi|255545546|ref|XP_002513833.1|/0/Mitogen-activated protein kinase kinase kinase, putative [Ricinus communis]
Litchi_GLEAN_10035749	861	1025	0.9895	208.482	3314	0.9954	671.504	3044	0.9907	610.117	2489	0.9977	469.353	2631	0.9954	526.894	3930	0.9988	803.795	-	GO:0005634//nucleus	GO:0003677//DNA binding;GO:0003682//chromatin binding	GO:0009739//response to gibberellin stimulus;GO:0009751//response to salicylic acid stimulus	gi|462415724|gb|EMJ20461.1|/1.34193e-107/hypothetical protein PRUPE_ppa018139mg [Prunus persica]
Litchi_GLEAN_10039932	555	1024	0.9586	323.113	86	0.8324	27.0337	53	0.9243	16.4799	283	0.9441	82.7888	92	0.8288	28.5825	55	0.8667	17.4512	K13448|1|3e-44|175|rcu:RCOM_1602570|calcium-binding protein CML	GO:0005737//cytoplasm;GO:0005634//nucleus;GO:0005886//plasma membrane	GO:0005509//calcium ion binding	GO:0052542//defense response by callose deposition;GO:0009753//response to jasmonic acid stimulus;GO:0010193//response to ozone;GO:0035556//intracellular signal transduction;GO:0009693//ethylene biosynthetic process;GO:0009620//response to fungus;GO:0010286//heat acclimation;GO:0009611//response to wounding;GO:0009695//jasmonic acid biosynthetic process;GO:0010200//response to chitin;GO:0030968//…	gi|255539388|ref|XP_002510759.1|/3.00318e-43/Calmodulin, putative [Ricinus communis]
Litchi_GLEAN_10039535	1152	1022	0.2891	155.362	375	0.2804	56.7908	379	0.2474	56.7752	1213	0.3472	170.957	338	0.2031	50.5906	438	0.2014	66.9541	K07375|1|0.0|733|zma:100381281|tubulin beta	GO:0005874//microtubule;GO:0005737//cytoplasm	GO:0003924//GTPase activity;GO:0005200//structural constituent of cytoskeleton;GO:0005525//GTP binding	GO:0051258//protein polymerization;GO:0006184//GTP catabolic process;GO:0007018//microtubule-based movement	gi|194708224|gb|ACF88196.1|/0/unknown [Zea mays]
Litchi_GLEAN_10022315	2778	1020	0.9636	64.3007	332	0.9327	20.85	299	0.8733	18.5742	825	0.9723	48.2169	336	0.9338	20.8551	410	0.9352	25.9901	K00924|1|7e-149|526|osa:4333912|[EC:2.7.1.-]	GO:0005794//Golgi apparatus;GO:0009506//plasmodesma;GO:0005886//plasma membrane;GO:0016021//integral to membrane;GO:0005576//extracellular region;GO:0005829//cytosol	GO:0005524//ATP binding;GO:0004674//protein serine/threonine kinase activity	GO:0006468//protein phosphorylation	gi|297831152|ref|XP_002883458.1|/0/leucine-rich repeat family protein [Arabidopsis lyrata subsp. lyrata]
Litchi_GLEAN_10008509	1164	1020	0.6675	153.46	297	0.6607	44.5146	449	0.6632	66.568	358	0.6641	49.9353	291	0.6641	43.1068	412	0.6641	62.3304	K01090|1|8e-22|102|sbi:SORBI_01g038410|protein phosphatase [EC:3.1.3.16];K14497|2|2e-18|92.0|aly:ARALYDRAFT_492207|protein phosphatase 2C [EC:3.1.3.16]	-	GO:0046872//metal ion binding;GO:0004722//protein serine/threonine phosphatase activity	GO:0006470//protein dephosphorylation	gi|255573107|ref|XP_002527483.1|/0/protein phosphatase 2c, putative [Ricinus communis]
Litchi_GLEAN_10062864	975	1020	0.9959	183.207	2593	0.9805	463.978	4575	0.9856	809.764	1580	0.9795	263.106	2386	0.9908	421.96	3217	0.9908	581.035	-	GO:0005634//nucleus	-	-	gi|225446056|ref|XP_002271381.1|/3.00632e-86/PREDICTED: uncharacterized protein LOC100252969 [Vitis vinifera]
Litchi_GLEAN_10007655	2103	1019	0.9933	84.856	642	0.9929	53.2592	352	0.9891	28.8852	1528	0.9948	117.967	726	0.9933	59.5255	794	0.9957	66.487	K13420|1|1e-31|136|vvi:100253808|LRR receptor-like serine/threonine-protein kinase FLS2 [EC:2.7.11.1]	GO:0009506//plasmodesma;GO:0009505//plant-type cell wall;GO:0005634//nucleus	GO:0009927//histidine phosphotransfer kinase activity;GO:0005199//structural constituent of cell wall;GO:0032440//2-alkenal reductase [NAD(P)] activity	GO:0055114//oxidation-reduction process;GO:0048767//root hair elongation;GO:0048527//lateral root development;GO:0009826//unidimensional cell growth;GO:0000904//cell morphogenesis involved in differentiation	gi|224087373|ref|XP_002308141.1|/2.42204e-176/predicted protein [Populus trichocarpa]
Litchi_GLEAN_10045228	2961	1019	0.9956	60.2675	2345	0.9973	138.167	3810	0.9993	222.054	2069	0.9936	113.449	2129	0.9966	123.977	4072	0.9963	242.173	-	GO:0005739//mitochondrion;GO:0005634//nucleus	-	-	gi|225436136|ref|XP_002274971.1|/0/PREDICTED: uncharacterized protein LOC100252988 [Vitis vinifera]
Litchi_GLEAN_10045035	2874	1019	0.9871	62.0919	420	0.9729	25.4954	573	0.984	34.4064	380	0.9812	21.4672	436	0.991	26.158	644	0.9854	39.4598	-	GO:0005886//plasma membrane;GO:0016021//integral to membrane	GO:0004348//glucosylceramidase activity	GO:0006680//glucosylceramide catabolic process	gi|255554158|ref|XP_002518119.1|/0/conserved hypothetical protein [Ricinus communis]
Litchi_GLEAN_10048417	1779	1018	0.9961	100.212	149	0.9252	14.612	160	0.887	15.5209	1649	0.9972	150.495	218	0.964	21.1293	304	0.9831	30.0922	K14638|1|5e-127|452|ppp:PHYPADRAFT_134814|solute carrier family 15 (peptide/histidine transporter), member 3/4	GO:0016021//integral to membrane;GO:0005886//plasma membrane	GO:0005215//transporter activity	GO:0006857//oligopeptide transport	gi|224090809|ref|XP_002309091.1|/0/predicted protein [Populus trichocarpa]
Litchi_GLEAN_10050353	1524	1017	0.9764	116.865	223	0.9678	25.5281	89	0.8642	10.0781	646	0.9803	68.8217	252	0.9541	28.5116	59	0.7822	6.81746	K13407|1|0.0|674|rcu:RCOM_0992750|cytochrome P450, family 94, subfamily A, polypeptide 1 (fatty acid omega-hydroxylase) [EC:1.14.-.-];K00517|4|1e-119|428|ath:AT3G56630|[EC:1.14.-.-]	-	GO:0020037//heme binding;GO:0005506//iron ion binding;GO:0009055//electron carrier activity;GO:0070330//aromatase activity	GO:0055114//oxidation-reduction process	gi|224062173|ref|XP_002300789.1|/0/cytochrome P450 [Populus trichocarpa]
Litchi_GLEAN_10030665	1827	1015	0.9836	97.2915	269	0.9732	25.687	232	0.936	21.914	288	0.9693	25.5936	283	0.965	26.7087	258	0.9381	24.8678	K02183|1|3e-178|623|vvi:100264980|calmodulin	GO:0005634//nucleus	GO:0005516//calmodulin binding	-	gi|343157316|gb|AEL95441.1|/0/calmodulin-binding protein [Populus euphratica]
Litchi_GLEAN_10027106	1959	1013	0.9934	90.5571	377	0.9673	33.5742	262	0.9051	23.0802	419	0.9786	34.7262	401	0.9658	35.2952	240	0.9306	21.5741	-	GO:0044464//cell part	-	-	gi|462413146|gb|EMJ18195.1|/0/hypothetical protein PRUPE_ppa002575mg [Prunus persica]
Litchi_GLEAN_10035742	1407	1012	0.9972	125.96	347	0.9858	43.0264	291	0.978	35.692	1766	0.995	203.786	622	0.9972	76.2257	613	0.995	76.7224	K13065|1|8e-34|142|ath:AT5G48930|shikimate O-hydroxycinnamoyltransferase [EC:2.3.1.133]	GO:0005737//cytoplasm	GO:0016747//transferase activity, transferring acyl groups other than amino-acyl groups	GO:0080167//response to karrikin	gi|255571835|ref|XP_002526860.1|/0/Anthocyanin 5-aromatic acyltransferase, putative [Ricinus communis]
Litchi_GLEAN_10046079	1134	1012	0.9974	156.284	636	0.9974	97.8461	471	0.9912	71.677	800	0.9929	114.539	606	0.9965	92.1436	515	0.9956	79.9742	K05692|1|0.0|778|pop:POPTR_561252|actin beta/gamma 1;K10355|4|0.0|768|ath:AT3G53750|actin, other eukaryote	GO:0005618//cell wall;GO:0005856//cytoskeleton;GO:0005737//cytoplasm;GO:0005634//nucleus;GO:0005886//plasma membrane	GO:0005524//ATP binding	GO:0048767//root hair elongation	gi|470133781|ref|XP_004302738.1|/0/PREDICTED: actin-like [Fragaria vesca subsp. vesca]
Litchi_GLEAN_10048882	1101	1011	0.9927	160.809	756	0.9927	119.794	415	0.98	65.0478	1102	0.9982	162.507	716	0.9927	112.132	791	0.9955	126.516	-	GO:0005618//cell wall;GO:0009507//chloroplast;GO:0005886//plasma membrane	-	GO:0010162//seed dormancy process;GO:0015995//chlorophyll biosynthetic process;GO:0009740//gibberellic acid mediated signaling pathway	gi|255553512|ref|XP_002517797.1|/3.41529e-163/conserved hypothetical protein [Ricinus communis]
Litchi_GLEAN_10006074	1383	1008	0.9964	127.64	322	0.9957	40.6193	160	0.9342	19.965	425	0.992	49.8936	288	0.9884	35.9067	217	0.9812	27.6308	K08238|1|0.0|746|rcu:RCOM_1471180|xyloglucan 6-xylosyltransferase [EC:2.4.2.39]	GO:0016021//integral to membrane;GO:0000139//Golgi membrane;GO:0005768//endosome;GO:0005802//trans-Golgi network	GO:0016758//transferase activity, transferring hexosyl groups;GO:0005515//protein binding;GO:0033843//xyloglucan 6-xylosyltransferase activity	GO:0006007//glucose catabolic process;GO:0010411//xyloglucan metabolic process;GO:0048767//root hair elongation	gi|462404859|gb|EMJ10323.1|/0/hypothetical protein PRUPE_ppa005479mg [Prunus persica]
Litchi_GLEAN_10003624	1350	1008	0.9941	130.76	2028	0.9963	262.08	1808	0.997	231.12	1716	0.9948	206.377	2007	0.9948	256.342	2192	0.9948	285.932	K07374|1|0.0|814|mtr:MTR_8g085980|tubulin alpha	GO:0045298//tubulin complex;GO:0005618//cell wall;GO:0005829//cytosol;GO:0005874//microtubule;GO:0009506//plasmodesma;GO:0005886//plasma membrane	GO:0005525//GTP binding;GO:0003924//GTPase activity;GO:0005200//structural constituent of cytoskeleton	GO:0071258//cellular response to gravity;GO:0006184//GTP catabolic process;GO:0051258//protein polymerization;GO:0046686//response to cadmium ion;GO:0007018//microtubule-based movement	gi|443908533|gb|AGD80034.1|/0/alpha-tubulin 1 [Hevea brasiliensis]
Litchi_GLEAN_10026367	1002	1007	0.983	175.999	2379	0.995	414.215	3936	0.993	677.89	1965	0.994	318.4	3004	0.992	516.937	5507	0.999	967.839	K14484|1|5e-53|206|aly:ARALYDRAFT_892185|auxin-responsive protein IAA	GO:0005634//nucleus	GO:0046983//protein dimerization activity	GO:0006355//regulation of transcription, DNA-dependent;GO:0009734//auxin mediated signaling pathway	gi|297743183|emb|CBI36050.3|/7.2816e-94/unnamed protein product [Vitis vinifera]
Litchi_GLEAN_10022206	681	1007	0.9662	258.958	350	0.9633	89.6644	472	0.9604	119.61	117	0.9398	27.8944	371	0.9604	93.936	455	0.9383	117.658	K07232|1|3e-53|206|osa:4335982|cation transport protein ChaC	-	-	GO:0046686//response to cadmium ion;GO:0010288//response to lead ion	gi|470109992|ref|XP_004291271.1|/3.36128e-102/PREDICTED: cation transport regulator-like protein 2-like [Fragaria vesca subsp. vesca]
Litchi_GLEAN_10059892	1101	1004	0.5677	159.696	913	0.5686	144.671	294	0.5668	46.0821	806	0.4605	118.857	559	0.5577	87.5447	359	0.564	57.42	K13679|1|1e-156|550|pop:POPTR_815839|granule-bound starch synthase [EC:2.4.1.242]	GO:0009568;GO:0009507//chloroplast	GO:0004373//glycogen (starch) synthase activity;GO:0009011//starch synthase activity	GO:0005982//starch metabolic process;GO:0009250//glucan biosynthetic process	gi|375151858|gb|AFA36445.1|/1.65453e-159/GBSSII-1 [Citrus sinensis]
Litchi_GLEAN_10014117	1461	1003	0.8652	120.226	188	0.8398	22.4495	68	0.7016	8.03213	1181	0.8617	131.243	158	0.8542	18.6471	158	0.8248	19.0442	K08235|1|5e-32|137|vvi:100248328|xyloglucan:xyloglucosyl transferase [EC:2.4.1.207]	GO:0005576//extracellular region	GO:0004190//aspartic-type endopeptidase activity	GO:0010413//glucuronoxylan metabolic process;GO:0016926//protein desumoylation;GO:0000041//transition metal ion transport;GO:0010228//vegetative to reproductive phase transition of meristem;GO:0006508//proteolysis;GO:0045492//xylan biosynthetic process;GO:0050665//hydrogen peroxide biosynthetic process	gi|224126751|ref|XP_002329464.1|/0/predicted protein [Populus trichocarpa]
Litchi_GLEAN_10033723	447	1001	0.9955	392.17	108	0.9709	42.1517	25	0.8568	9.65171	421	0.9911	152.916	186	0.9821	71.7482	78	0.9754	30.7286	-	GO:0005739//mitochondrion	-	GO:0050832//defense response to fungus	gi|224101811|ref|XP_002312430.1|/2.67136e-41/predicted protein [Populus trichocarpa]
Litchi_GLEAN_10049031	2886	999	0.9733	60.6201	1428	0.9955	86.3239	2301	0.9858	137.592	1277	0.983	71.841	1267	0.9882	75.6982	1926	0.991	117.521	K04640|1|1e-41|170|rcu:RCOM_0707670|guanine nucleotide-binding protein subunit alpha, other	GO:0005834//heterotrimeric G-protein complex;GO:0005634//nucleus	GO:0004871//signal transducer activity;GO:0031683//G-protein beta/gamma-subunit complex binding;GO:0001664//G-protein coupled receptor binding;GO:0003924//GTPase activity;GO:0019001//guanyl nucleotide binding	GO:0009750//response to fructose stimulus;GO:0009749//response to glucose stimulus;GO:0009744//response to sucrose stimulus;GO:2000067//regulation of root morphogenesis;GO:0006184//GTP catabolic process;GO:0009737//response to abscisic acid stimulus;GO:0007188//adenylate cyclase-modulating G-protein coupled receptor signaling pathway;GO:0010555//response to mannitol stimulus	gi|359480423|ref|XP_003632458.1|/0/PREDICTED: uncharacterized protein LOC100248291 [Vitis vinifera]
Litchi_GLEAN_10006890	1608	994	0.9981	108.255	417	0.9994	45.2428	259	0.9851	27.7962	1307	0.9981	131.968	420	0.9851	45.0369	542	0.9944	59.3566	-	GO:0005576//extracellular region;GO:0005618//cell wall	GO:0042802//identical protein binding;GO:0004252//serine-type endopeptidase activity	GO:0043086//negative regulation of catalytic activity;GO:0006508//proteolysis	gi|224119674|ref|XP_002331218.1|/0/predicted protein [Populus trichocarpa]
Litchi_GLEAN_10058294	606	988	0.9125	285.517	1628	0.9142	468.685	421	0.9092	119.89	1373	0.9076	367.854	1538	0.9917	437.612	513	0.9092	149.074	K12135|1|2e-16|83.6|aly:ARALYDRAFT_488429|zinc finger protein CONSTANS	GO:0005622//intracellular	GO:0008270//zinc ion binding	-	gi|359476640|ref|XP_003631872.1|/8.38408e-78/PREDICTED: probable salt tolerance-like protein At1g78600-like [Vitis vinifera]
Litchi_GLEAN_10053033	1809	980	0.9945	94.8713	1278	0.984	123.251	276	0.9729	26.3295	879	0.9967	78.8911	1099	0.9939	104.753	245	0.9967	23.8497	-	-	-	-	gi|225448311|ref|XP_002264923.1|/0/PREDICTED: uncharacterized protein LOC100257088 [Vitis vinifera]
Litchi_GLEAN_10064181	2391	978	0.9803	71.6319	206	0.9427	15.031	150	0.849	10.8264	295	0.9645	20.0318	179	0.8984	12.9086	160	0.8908	11.7841	K04733|1|6e-123|439|aly:ARALYDRAFT_916421|interleukin-1 receptor-associated kinase 4 [EC:2.7.11.1];K00924|5|6e-58|224|aly:ARALYDRAFT_486409|[EC:2.7.1.-]	-	GO:0004672//protein kinase activity	GO:0044763;GO:0016310//phosphorylation;GO:0032502//developmental process	gi|255568229|ref|XP_002525090.1|/0/kinase, putative [Ricinus communis]
Litchi_GLEAN_10011134	1230	977	0.9943	139.103	1821	0.9976	258.288	2305	0.9967	323.398	1400	0.9943	184.8	1800	0.9976	252.332	1842	0.9984	263.718	K00605|1|0.0|759|vvi:100250401|aminomethyltransferase [EC:2.1.2.10]	GO:0009941//chloroplast envelope;GO:0048046//apoplast;GO:0016020//membrane;GO:0022626//cytosolic ribosome;GO:0009570//chloroplast stroma;GO:0009534//chloroplast thylakoid;GO:0005739//mitochondrion	GO:0008483//transaminase activity;GO:0004047//aminomethyltransferase activity	GO:0042744//hydrogen peroxide catabolic process;GO:0016117//carotenoid biosynthetic process;GO:0010075//regulation of meristem growth;GO:0007389//pattern specification process;GO:0006546//glycine catabolic process;GO:0010015//root morphogenesis;GO:0008361//regulation of cell size;GO:0009658//chloroplast organization;GO:0009926//auxin polar transport;GO:0032259//methylation;GO:0046686//response to…	gi|225444472|ref|XP_002272701.1|/0/PREDICTED: aminomethyltransferase, mitochondrial [Vitis vinifera]
Litchi_GLEAN_10027034	1560	975	0.9962	109.453	562	0.9936	62.8508	409	0.9929	45.245	149	0.9372	15.5074	423	0.9942	46.7543	380	0.9949	42.8958	K00924|1|2e-32|139|ath:AT5G22850|[EC:2.7.1.-]	GO:0031225//anchored to membrane	GO:0008233//peptidase activity	GO:0006865//amino acid transport;GO:0006508//proteolysis	gi|255586856|ref|XP_002534038.1|/1.97384e-175/Aspartic proteinase nepenthesin-1 precursor, putative [Ricinus communis]
Litchi_GLEAN_10025349	1953	974	0.3026	87.3382	585	0.2663	52.258	268	0.257	23.6812	674	0.2335	56.0319	514	0.2632	45.3802	276	0.236	24.8864	K03283|1|0.0|1153|vvi:100253562|heat shock 70kDa protein 1/8	GO:0005618//cell wall;GO:0005730//nucleolus;GO:0009941//chloroplast envelope;GO:0005773//vacuole;GO:0022626//cytosolic ribosome;GO:0005886//plasma membrane;GO:0048046//apoplast	GO:0005524//ATP binding;GO:0032440//2-alkenal reductase [NAD(P)] activity	GO:0009615//response to virus;GO:0055114//oxidation-reduction process;GO:0009409//response to cold;GO:0009408//response to heat;GO:0009617//response to bacterium;GO:0046686//response to cadmium ion;GO:0080167//response to karrikin	gi|225434984|ref|XP_002284008.1|/0/PREDICTED: heat shock cognate 70 kDa protein isoform 1 [Vitis vinifera]
Litchi_GLEAN_10004317	2040	974	0.9956	83.6135	176	0.975	15.0516	190	0.9328	16.0729	323	0.9681	25.7069	158	0.9225	13.3546	255	0.9936	22.0123	K14413|1|2e-87|322|sbi:SORBI_10g008170|beta-1,3-galactosyltransferase [EC:2.4.1.-]	GO:0005768//endosome;GO:0005794//Golgi apparatus;GO:0016021//integral to membrane;GO:0009507//chloroplast;GO:0005802//trans-Golgi network	GO:0047220//galactosylxylosylprotein 3-beta-galactosyltransferase activity;GO:0030246//carbohydrate binding	GO:0006486//protein glycosylation;GO:0007020//microtubule nucleation	gi|255540853|ref|XP_002511491.1|/0/galactosyltransferase, putative [Ricinus communis]
Litchi_GLEAN_10019533	1797	967	0.9894	94.238	62	0.6283	6.01926	75	0.7117	7.20253	379	0.9955	34.2428	115	0.8353	11.0346	370	0.9922	36.2585	K09840|1|0.0|867|rcu:RCOM_0632160|9-cis-epoxycarotenoid dioxygenase [EC:1.13.11.51]	-	GO:0016702//oxidoreductase activity, acting on single donors with incorporation of molecular oxygen, incorporation of two atoms of oxygen	-	gi|83628260|gb|ABC26010.1|/0/9-cis-epoxycarotenoid dioxygenase 5 [Citrus clementina]
Litchi_GLEAN_10060473	1389	967	0.9784	121.919	85	0.851	10.6762	144	0.9208	17.8909	48	0.8078	5.6107	76	0.7883	9.43445	117	0.887	14.8334	K14664|1|0.0|665|vvi:100262106|IAA-amino acid hydrolase [EC:3.5.1.-]	-	GO:0047980//hippurate hydrolase activity	GO:0008152//metabolic process	gi|225424779|ref|XP_002269424.1|/0/PREDICTED: IAA-amino acid hydrolase ILR1-like 4-like [Vitis vinifera]
Litchi_GLEAN_10012411	294	965	0.9864	574.814	1450	0.9898	860.439	2351	0.9864	1379.99	1797	0.9932	992.382	1756	0.9864	1029.87	2022	0.9932	1211.13	-	-	-	-	gi|255552281|ref|XP_002517185.1|/6.35506e-28/conserved hypothetical protein [Ricinus communis]
Litchi_GLEAN_10017166	762	963	0.9974	221.319	12	0.3688	2.74742	6	0.2795	1.35884	10	0.5276	2.1307	8	0.4777	1.81026	6	0.2795	1.3866	-	GO:0005829//cytosol;GO:0005739//mitochondrion	GO:0008233//peptidase activity;GO:0016740//transferase activity	GO:0006952//defense response;GO:0006623//protein targeting to vacuole;GO:0019760//glucosinolate metabolic process;GO:0006944//cellular membrane fusion;GO:0048193//Golgi vesicle transport;GO:1901605	gi|224142339|ref|XP_002324516.1|/1.18316e-118/predicted protein [Populus trichocarpa]
Litchi_GLEAN_10020299	930	961	0.8892	180.962	330	0.8946	61.9056	436	0.886	80.905	434	0.8903	75.7678	408	0.8914	75.6454	293	0.8839	55.4805	K12828|1|7e-07|52.8|mtr:MTR_2g009110|splicing factor 3B subunit 1	-	GO:0005515//protein binding	-	gi|292630771|sp|B9RBT0.1|DRE2_RICCO/4.74418e-88/RecName: Full=Anamorsin homolog; AltName: Full=Fe-S cluster assembly protein DRE2 homolog
Litchi_GLEAN_10049080	2994	958	0.9916	56.0352	448	0.9395	26.1051	556	0.986	32.0476	1306	0.997	70.8222	471	0.9419	27.1253	568	0.9749	33.4081	K00924|1|0.0|1377|aly:ARALYDRAFT_473063|[EC:2.7.1.-];K08286|3|0.0|1024|ath:AT4G28490|protein-serine/threonine kinase [EC:2.7.11.-]	GO:0016021//integral to membrane;GO:0005886//plasma membrane;GO:0005634//nucleus	GO:0005515//protein binding;GO:0016491//oxidoreductase activity;GO:0004674//protein serine/threonine kinase activity;GO:0003700//sequence-specific DNA binding transcription factor activity;GO:0005524//ATP binding	GO:0009630//gravitropism;GO:0009880//embryonic pattern specification;GO:0048653//anther development;GO:0009825//multidimensional cell growth;GO:0009664//plant-type cell wall organization;GO:2000034//regulation of seed maturation;GO:0010075//regulation of meristem growth;GO:0048825//cotyledon development;GO:0051301//cell division;GO:0043481//anthocyanin accumulation in tissues in response to UV li…	gi|224079165|ref|XP_002305776.1|/0/predicted protein [Populus trichocarpa]
Litchi_GLEAN_10064227	1080	957	0.9833	155.18	617	0.9093	99.6691	463	0.863	73.9825	750	0.9574	112.75	640	0.9546	102.179	495	0.9389	80.7118	K03124|1|5e-164|575|rcu:RCOM_0110800|transcription initiation factor TFIIB	GO:0005737//cytoplasm;GO:0005634//nucleus	GO:0003743//translation initiation factor activity;GO:0017025//TBP-class protein binding;GO:0008270//zinc ion binding	GO:0006413//translational initiation;GO:0006355//regulation of transcription, DNA-dependent;GO:0006352//DNA-dependent transcription, initiation;GO:0000394//RNA splicing, via endonucleolytic cleavage and ligation;GO:0006366//transcription from RNA polymerase II promoter	gi|470137151|ref|XP_004304334.1|/1.01395e-163/PREDICTED: transcription initiation factor IIB-like [Fragaria vesca subsp. vesca]
Litchi_GLEAN_10053583	1152	956	0.9887	145.329	410	0.9809	62.0913	210	0.9818	31.4586	191	0.9705	26.919	460	0.9731	68.8511	334	0.9774	51.0563	-	GO:0005773//vacuole;GO:0009506//plasmodesma	-	-	gi|255568301|ref|XP_002525125.1|/3.02035e-161/conserved hypothetical protein [Ricinus communis]
Litchi_GLEAN_10039122	2148	955	0.9958	77.8604	385	0.9791	31.2698	427	0.9507	34.3056	655	0.9595	49.5091	382	0.9446	30.6644	490	0.9879	40.1715	K14431|1|3e-14|78.6|aly:ARALYDRAFT_311885|transcription factor TGA;K09561|2|3e-08|58.5|pop:POPTR_830590|STIP1 homology and U-box containing protein 1 [EC:6.3.2.19]	GO:0000151//ubiquitin ligase complex	GO:0004842//ubiquitin-protein ligase activity	GO:0009626//plant-type hypersensitive response;GO:0009817//defense response to fungus, incompatible interaction;GO:0016567//protein ubiquitination	gi|255562520|ref|XP_002522266.1|/0/ubiquitin-protein ligase, putative [Ricinus communis]
Litchi_GLEAN_10011458	1209	954	0.9959	138.188	2083	0.9959	300.581	1425	0.995	203.404	1563	0.9959	209.899	2351	0.9967	335.299	1726	0.9992	251.403	K05298|1|7e-177|617|rcu:RCOM_1443660|glyceraldehyde-3-phosphate dehydrogenase (NADP+) (phosphorylating) [EC:1.2.1.13]	GO:0009941//chloroplast envelope;GO:0009535//chloroplast thylakoid membrane;GO:0009570//chloroplast stroma;GO:0010319//stromule;GO:0048046//apoplast	GO:0051287//NAD binding;GO:0047100//glyceraldehyde-3-phosphate dehydrogenase (NADP+) (phosphorylating) activity;GO:0050661//NADP binding	GO:0055114//oxidation-reduction process;GO:0009744//response to sucrose stimulus;GO:0009416//response to light stimulus;GO:0009409//response to cold;GO:0006006//glucose metabolic process	gi|323650481|gb|ADX97321.1|/4.66092e-179/glyceraldehyde-3-phosphate dehydrogenase [Mangifera indica]
Litchi_GLEAN_10062384	495	953	0.9879	337.159	758	0.9899	267.155	1816	0.998	633.115	1745	0.9939	572.359	1199	0.998	417.657	1256	0.996	446.828	-	-	-	-	gi|255558834|ref|XP_002520440.1|/4.78748e-59/conserved hypothetical protein [Ricinus communis]
Litchi_GLEAN_10060447	1032	953	0.4477	161.719	151	0.4322	25.5268	100	0.4002	16.7222	340	0.4448	53.4906	134	0.4448	22.3888	140	0.4428	23.8893	-	-	GO:0005488//binding	-	gi|255586867|ref|XP_002534043.1|/3.44341e-105/GATA transcription factor, putative [Ricinus communis]
Litchi_GLEAN_10001591	915	952	0.9934	182.206	423	0.9913	80.6526	551	0.9913	103.921	251	0.9814	44.538	443	0.9825	83.4811	517	0.9891	99.5005	K08509|1|7e-132|468|pop:POPTR_824554|synaptosomal-associated protein, 29kDa	GO:0016021//integral to membrane;GO:0009507//chloroplast;GO:0009504//cell plate;GO:0005886//plasma membrane;GO:0005634//nucleus	GO:0005484//SNAP receptor activity	GO:0031348//negative regulation of defense response;GO:0006499//N-terminal protein myristoylation;GO:0009595//detection of biotic stimulus;GO:0009611//response to wounding;GO:0009867//jasmonic acid mediated signaling pathway;GO:0009697//salicylic acid biosynthetic process;GO:0006862//nucleotide transport;GO:0009862//systemic acquired resistance, salicylic acid mediated signaling pathway;GO:000091…	gi|224135327|ref|XP_002322041.1|/8.52356e-131/predicted protein [Populus trichocarpa]
Litchi_GLEAN_10021334	1038	952	0.999	160.615	225	0.9171	37.8168	166	0.9769	27.5983	859	0.9981	134.361	304	0.9788	50.4989	358	0.9981	60.7353	K00640|1|2e-133|473|vvi:100246391|serine O-acetyltransferase [EC:2.3.1.30]	GO:0009507//chloroplast;GO:0005739//mitochondrion	GO:0005515//protein binding;GO:0008270//zinc ion binding;GO:0009001//serine O-acetyltransferase activity	GO:0006569//tryptophan catabolic process;GO:0019761//glucosinolate biosynthetic process;GO:0046686//response to cadmium ion;GO:0009684//indoleacetic acid biosynthetic process;GO:0019344//cysteine biosynthetic process;GO:0006950//response to stress	gi|359494303|ref|XP_002264933.2|/1.57374e-132/PREDICTED: serine acetyltransferase 1, chloroplastic-like [Vitis vinifera]
Litchi_GLEAN_10009445	1155	950	0.9498	144.042	345	0.9299	52.1118	342	0.9082	51.0994	361	0.9541	50.7462	363	0.9342	54.1914	381	0.9316	58.0896	K00770|1|2e-157|553|aly:ARALYDRAFT_887416|1,4-beta-D-xylan synthase [EC:2.4.2.24]	GO:0030173//integral to Golgi membrane;GO:0005768//endosome;GO:0005802//trans-Golgi network;GO:0005783//endoplasmic reticulum;GO:0005886//plasma membrane	GO:0051753//mannan synthase activity;GO:0016760//cellulose synthase (UDP-forming) activity	GO:0048767//root hair elongation;GO:0030244//cellulose biosynthetic process;GO:0009409//response to cold;GO:0009832//plant-type cell wall biogenesis	gi|225454783|ref|XP_002274896.1|/0/PREDICTED: cellulose synthase-like protein D3-like [Vitis vinifera]
Litchi_GLEAN_10010056	2685	948	0.9914	61.8317	233	0.9304	15.1395	187	0.7553	12.019	1083	0.9844	65.4881	313	0.9188	20.1004	271	0.9453	17.7738	K13420|1|6e-61|234|ath:AT5G46330|LRR receptor-like serine/threonine-protein kinase FLS2 [EC:2.7.11.1]	-	-	-	gi|359485822|ref|XP_003633342.1|/0/PREDICTED: receptor-like protein 12-like [Vitis vinifera]
Litchi_GLEAN_10042109	3372	947	0.9899	49.1824	1932	0.9935	99.9583	2195	0.9985	112.336	772	0.9941	37.1713	1517	0.9997	77.5717	963	0.9956	50.2915	K05666|1|1e-167|589|olu:OSTLU_35503|ATP-binding cassette, subfamily C (CFTR/MRP), member 2;K05658|2|9e-43|174|mtr:MTR_3g093430|ATP-binding cassette, subfamily B (MDR/TAP), member 1	GO:0016021//integral to membrane;GO:0000325//plant-type vacuole;GO:0005774//vacuolar membrane;GO:0005886//plasma membrane	GO:0042626//ATPase activity, coupled to transmembrane movement of substances;GO:0005524//ATP binding;GO:0032440//2-alkenal reductase [NAD(P)] activity	GO:0055085//transmembrane transport;GO:0055114//oxidation-reduction process;GO:0006200//ATP catabolic process	gi|255572985|ref|XP_002527423.1|/0/multidrug resistance-associated protein 1, 3 (mrp1, 3), abc-transoprter, putative [Ricinus communis]
Litchi_GLEAN_10018349	3078	946	0.8047	53.8233	88	0.601	4.98785	110	0.5815	6.16731	90	0.5663	4.74736	51	0.5088	2.85698	85	0.6326	4.86302	K10143|1|4e-08|58.9|gmx:100813745|E3 ubiquitin-protein ligase RFWD2 [EC:6.3.2.19];K09561|5|7e-07|54.7|vcn:VOLCADRAFT_67840|STIP1 homology and U-box containing protein 1 [EC:6.3.2.19]	-	GO:0046872//metal ion binding	-	gi|224053589|ref|XP_002297887.1|/0/predicted protein [Populus trichocarpa]
Litchi_GLEAN_10058303	588	946	0.9898	281.748	5045	0.9966	1496.87	12969	0.9983	3806.28	3866	0.9966	1067.49	3308	0.9983	970.049	8022	0.9966	2402.49	K11275|1|2e-38|156|pop:POPTR_679169|histone H1/5	GO:0000786//nucleosome;GO:0005634//nucleus	GO:0003677//DNA binding	GO:0009414//response to water deprivation;GO:0006334//nucleosome assembly	gi|462398155|gb|EMJ03823.1|/4.24129e-38/hypothetical protein PRUPE_ppa011941mg [Prunus persica]
Litchi_GLEAN_10038458	1242	944	0.9597	133.106	314	0.9388	44.107	353	0.9605	49.0484	868	0.9589	113.469	444	0.9605	61.6406	498	0.967	70.6096	-	GO:0005576//extracellular region	GO:0004091//carboxylesterase activity	-	gi|192764525|gb|ACF05806.1|/0/PAE [Litchi chinensis]
Litchi_GLEAN_10026546	3768	943	0.8294	43.8277	399	0.8174	18.474	422	0.7816	19.3274	397	0.7805	17.1064	409	0.7988	18.7162	446	0.7869	20.8439	-	GO:0005634//nucleus;GO:0005829//cytosol	-	-	gi|255548167|ref|XP_002515140.1|/0/conserved hypothetical protein [Ricinus communis]
Litchi_GLEAN_10057300	1428	942	0.7787	115.523	454	0.7738	55.466	389	0.771	47.0103	696	0.7773	79.1332	421	0.778	50.8346	440	0.7724	54.2601	K11804|1|0.0|747|rcu:RCOM_0624690|WD repeat-containing protein 42A	GO:0005737//cytoplasm;GO:0005634//nucleus;GO:0080008//Cul4-RING ubiquitin ligase complex	GO:0005515//protein binding;GO:0000166//nucleotide binding	GO:0009862//systemic acquired resistance, salicylic acid mediated signaling pathway	gi|255582975|ref|XP_002532257.1|/0/WD-repeat protein, putative [Ricinus communis]
Litchi_GLEAN_10019144	1554	942	0.9833	106.157	477	0.9678	53.5509	355	0.9627	39.423	827	0.9749	86.4037	426	0.9595	47.2676	541	0.9607	61.3059	-	GO:0005829//cytosol;GO:0009506//plasmodesma;GO:0009505//plant-type cell wall;GO:0005576//extracellular region;GO:0005794//Golgi apparatus	GO:0042802//identical protein binding;GO:0004252//serine-type endopeptidase activity	GO:0009086//methionine biosynthetic process;GO:0010075//regulation of meristem growth;GO:0006508//proteolysis;GO:0043086//negative regulation of catalytic activity;GO:0000394//RNA splicing, via endonucleolytic cleavage and ligation;GO:0048653//anther development;GO:0009664//plant-type cell wall organization;GO:0009832//plant-type cell wall biogenesis	gi|462399794|gb|EMJ05462.1|/0/hypothetical protein PRUPE_ppa001798mg [Prunus persica]
Litchi_GLEAN_10053864	774	941	0.8902	212.91	26	0.4755	5.86046	38	0.7597	8.47256	493	0.8191	103.415	31	0.6072	6.90599	19	0.5724	4.32283	-	-	-	-	gi|255562468|ref|XP_002522240.1|/2.15752e-49/conserved hypothetical protein [Ricinus communis]
Litchi_GLEAN_10012691	3069	939	0.984	53.5817	1469	0.9909	83.5072	2166	0.9958	121.796	1166	0.9915	61.685	1753	0.9993	98.4896	1979	0.9977	113.555	K12311|1|0.0|1620|pop:POPTR_572859|lysosomal alpha-mannosidase [EC:3.2.1.24]	GO:0009505//plant-type cell wall;GO:0005774//vacuolar membrane;GO:0005886//plasma membrane;GO:0048046//apoplast	GO:0008270//zinc ion binding;GO:0030246//carbohydrate binding;GO:0004559//alpha-mannosidase activity	GO:0006013//mannose metabolic process;GO:0007020//microtubule nucleation;GO:0019344//cysteine biosynthetic process	gi|440546588|gb|AGC10269.1|/0/alpha-mannosidase [Prunus persica]
Litchi_GLEAN_10064125	462	938	0.9978	355.556	283	0.9892	106.867	183	0.9913	68.3567	792	0.9913	278.331	325	0.9719	121.296	245	0.987	93.3856	K13993|1|2e-54|209|vvi:100263355|HSP20 family protein	-	-	-	gi|259123933|gb|ACV93249.1|/5.64036e-58/CI small heat shock protein 2 [Prunus salicina]
Litchi_GLEAN_10028735	549	937	0.9872	298.892	1633	0.9891	518.935	2594	0.9818	815.398	903	0.9891	267.05	1750	0.9909	549.631	2603	0.9927	834.944	K07977|1|2e-94|342|osa:4342746|Arf/Sar family, other	GO:0005773//vacuole;GO:0005886//plasma membrane	GO:0005507//copper ion binding;GO:0004871//signal transducer activity;GO:0005215//transporter activity;GO:0016787//hydrolase activity;GO:0005525//GTP binding	GO:0007264//small GTPase mediated signal transduction;GO:0006886//intracellular protein transport;GO:0046686//response to cadmium ion	gi|462401623|gb|EMJ07180.1|/2.40518e-100/hypothetical protein PRUPE_ppa012138mg [Prunus persica]
Litchi_GLEAN_10032239	2421	937	0.9723	67.7785	497	0.9674	35.8147	320	0.9174	22.8101	394	0.9661	26.4228	435	0.9608	30.9813	352	0.9533	25.6038	-	GO:0005634//nucleus	GO:0035091//phosphatidylinositol binding;GO:0008142//oxysterol binding	GO:0010363//regulation of plant-type hypersensitive response;GO:0009862//systemic acquired resistance, salicylic acid mediated signaling pathway;GO:0031348//negative regulation of defense response;GO:0009867//jasmonic acid mediated signaling pathway;GO:0009409//response to cold;GO:0010200//response to chitin;GO:0006612//protein targeting to membrane;GO:0043069//negative regulation of programmed c…	gi|255545520|ref|XP_002513820.1|/0/Oxysterol-binding protein, putative [Ricinus communis]
Litchi_GLEAN_10055239	840	936	0.4381	195.139	16	0.3381	3.32307	26	0.344	5.34153	9	0.2464	1.73957	14	0.3131	2.87378	30	0.3833	6.28923	K14494|1|2e-52|203|pop:POPTR_645273|DELLA protein	-	-	GO:0006355//regulation of transcription, DNA-dependent	gi|224126261|ref|XP_002319796.1|/1.71379e-148/GRAS family transcription factor [Populus trichocarpa]
Litchi_GLEAN_10007369	576	936	0.9878	284.578	1530	0.9948	463.413	2840	0.9983	850.879	1776	0.9965	500.609	1806	0.9965	540.631	2818	0.9965	861.538	-	-	-	GO:0009793//embryo development ending in seed dormancy	gi|255567917|ref|XP_002524936.1|/8.34059e-54/conserved hypothetical protein [Ricinus communis]
Litchi_GLEAN_10041358	4227	935	0.7114	38.7371	467	0.6629	19.2745	368	0.639	15.0241	562	0.7615	21.5865	575	0.6998	23.4553	472	0.6832	19.6637	K03013|1|8e-141|500|vvi:100258335|DNA-directed RNA polymerases I, II, and III subunit RPABC1;K13457|4|4e-56|219|rcu:RCOM_0742270|disease resistance protein RPM1	-	-	-	gi|284026888|gb|ADB66335.1|/0/CC-NBS-LRR protein [Quercus suber]
Litchi_GLEAN_10041044	912	935	0.9956	179.541	1180	0.9978	225.729	2099	0.9978	397.182	1889	0.9989	336.291	1389	0.9989	262.611	1883	0.9989	363.589	-	-	-	-	gi|2369766|emb|CAA04664.1|/9.41452e-143/hypothetical protein [Citrus x paradisi]
Litchi_GLEAN_10049018	1002	931	0.7784	162.716	2314	0.7834	402.898	2316	0.7844	398.88	1952	0.7814	316.293	2535	0.7814	436.23	2517	0.7824	442.355	K02716|1|2e-173|606|pop:POPTR_716206|photosystem II oxygen-evolving enhancer protein 1	GO:0019898//extrinsic to membrane;GO:0009535//chloroplast thylakoid membrane;GO:0010287//plastoglobule;GO:0009654//oxygen evolving complex;GO:0009543//chloroplast thylakoid lumen;GO:0048046//apoplast	GO:0008266//poly(U) RNA binding;GO:0010242//oxygen evolving activity;GO:0005509//calcium ion binding	GO:0042742//defense response to bacterium;GO:0010205//photoinhibition;GO:0010207//photosystem II assembly;GO:0035304//regulation of protein dephosphorylation;GO:0042549//photosystem II stabilization	gi|326467059|gb|ADZ75466.1|/0/oxygen evolving enhancer protein 1 [Litchi chinensis]
Litchi_GLEAN_10043018	591	931	0.9932	275.873	406	0.9915	119.85	620	0.9814	181.041	43	0.8832	11.813	295	0.9949	86.0676	356	0.9898	106.076	K13424|1|2e-23|106|pop:POPTR_663578|WRKY transcription factor 33	-	GO:0003700//sequence-specific DNA binding transcription factor activity;GO:0043565//sequence-specific DNA binding	GO:0006355//regulation of transcription, DNA-dependent	gi|346456306|gb|AEO31515.1|/9.60407e-55/WRKY transcription factor B [Dimocarpus longan]
Litchi_GLEAN_10021638	720	929	0.9875	225.96	660	0.9889	159.923	351	0.9778	84.1292	769	0.9958	173.409	576	0.9917	137.942	598	0.9931	146.26	K09286|1|3e-21|99.8|rcu:RCOM_0546450|EREBP-like factor	-	-	-	gi|449450890|ref|XP_004143195.1|/1.14612e-25/PREDICTED: ethylene-responsive transcription factor 3-like [Cucumis sativus]
Litchi_GLEAN_10056158	1257	927	0.9873	129.149	495	0.9928	68.702	296	0.9515	40.6376	962	0.9849	124.256	579	0.9849	79.4234	383	0.9658	53.6561	-	GO:0009507//chloroplast	-	GO:0010260//organ senescence;GO:0046482//para-aminobenzoic acid metabolic process	gi|255551002|ref|XP_002516549.1|/1.23069e-161/catalytic, putative [Ricinus communis]
Litchi_GLEAN_10017766	552	924	0.8424	293.144	2080	0.8478	657.391	1633	0.846	510.527	1518	0.8478	446.489	2009	0.9366	627.547	1501	0.9366	478.848	K09753|1|1e-71|266|rcu:RCOM_0470860|cinnamoyl-CoA reductase [EC:1.2.1.44]	-	GO:0005488//binding;GO:0016616//oxidoreductase activity, acting on the CH-OH group of donors, NAD or NADP as acceptor	GO:0044710	gi|148608003|gb|ABQ95552.1|/1.27398e-71/cinnamoyl CoA reductase [Corymbia citriodora subsp. variegata]
Litchi_GLEAN_10016003	3051	923	0.9449	52.9794	294	0.8853	16.8114	365	0.923	20.6454	333	0.9151	17.7207	331	0.9276	18.7064	308	0.9171	17.7772	K01115|1|7e-06|51.6|mtr:MTR_5g023050|phospholipase D [EC:3.1.4.4]	GO:0005739//mitochondrion;GO:0005634//nucleus	GO:0008270//zinc ion binding;GO:0004842//ubiquitin-protein ligase activity;GO:0016301//kinase activity	GO:0048015//phosphatidylinositol-mediated signaling;GO:0042787//protein ubiquitination involved in ubiquitin-dependent protein catabolic process;GO:0010152//pollen maturation;GO:0016310//phosphorylation;GO:0019722//calcium-mediated signaling	gi|462409567|gb|EMJ14901.1|/0/hypothetical protein PRUPE_ppa000747mg [Prunus persica]
Litchi_GLEAN_10006708	483	921	0.9979	333.933	2835	0.9979	1024.01	3281	0.9979	1172.28	814	0.9855	273.625	2727	0.9979	973.517	4127	0.9979	1504.68	K10577|1|3e-85|311|vvi:100262698|ubiquitin-conjugating enzyme E2 I [EC:6.3.2.19]	GO:0005634//nucleus	GO:0019789//SUMO ligase activity	GO:0016925//protein sumoylation;GO:0009737//response to abscisic acid stimulus	gi|462420568|gb|EMJ24831.1|/5.16057e-85/hypothetical protein PRUPE_ppa012638mg [Prunus persica]
Litchi_GLEAN_10048539	1146	921	0.9974	140.742	214	0.9878	32.5783	214	0.9878	32.2256	785	0.9974	111.215	261	0.9878	39.27	327	0.9904	50.248	K09422|1|1e-83|308|pop:POPTR_652976|myb proto-oncogene protein, plant	-	GO:0005488//binding	GO:0044699;GO:0006950//response to stress;GO:0010033//response to organic substance	gi|225451966|ref|XP_002283242.1|/1.98162e-120/PREDICTED: transcription factor AS1 [Vitis vinifera]
Litchi_GLEAN_10005501	567	920	0.4374	284.153	3296	0.4409	1014.15	2299	0.4409	699.726	1585	0.4427	453.862	3868	0.4374	1176.27	2103	0.4427	653.149	K01602|1|7e-68|254|gmx:100794277|ribulose-bisphosphate carboxylase small chain [EC:4.1.1.39]	GO:0009536//plastid	GO:0016491//oxidoreductase activity;GO:0016829//lyase activity	GO:0044710;GO:0044237//cellular metabolic process	gi|315075926|gb|ADT78691.1|/2.33618e-97/chloroplast ribulose-1,5-bisphosphate carboxylase/oxygenase small subunit [Litchi chinensis]
Litchi_GLEAN_10022258	762	920	0.9987	211.437	1668	0.9948	381.892	2688	0.9974	608.76	816	0.9934	173.865	1677	0.9987	379.475	2290	0.9974	529.22	-	-	-	-	gi|470141881|ref|XP_004306654.1|/4.33039e-46/PREDICTED: uncharacterized protein At4g00950-like [Fragaria vesca subsp. vesca]
Litchi_GLEAN_10039173	1422	919	0.9979	113.178	610	0.9965	74.8393	392	0.974	47.5728	903	0.9979	103.102	674	0.9951	81.727	446	0.9958	55.232	-	GO:0005634//nucleus	-	-	gi|224100425|ref|XP_002311871.1|/0/predicted protein [Populus trichocarpa]
Litchi_GLEAN_10057433	438	919	0.9977	367.442	381	0.9886	151.757	326	0.9817	128.444	444	0.9886	164.584	421	0.9977	165.735	341	0.9977	137.1	K04371|1|5e-27|117|vvi:100254083|extracellular signal-regulated kinase 1/2 [EC:2.7.11.24];K09060|2|5e-09|57.8|bdi:100826051|plant G-box-binding factor	GO:0005634//nucleus	GO:0046982//protein heterodimerization activity;GO:0043565//sequence-specific DNA binding;GO:0003700//sequence-specific DNA binding transcription factor activity	GO:2000693//positive regulation of seed maturation;GO:0006623//protein targeting to vacuole;GO:0016192//vesicle-mediated transport;GO:0045893//positive regulation of transcription, DNA-dependent;GO:0009267//cellular response to starvation	gi|255548457|ref|XP_002515285.1|/5.16088e-59/Ocs element-binding factor, putative [Ricinus communis]
Litchi_GLEAN_10045161	2697	918	0.9959	59.6086	76	0.6767	4.91623	128	0.7746	8.19032	968	0.9944	58.2737	90	0.7405	5.75396	160	0.8839	10.4471	K04733|1|8e-68|256|ath:AT5G38990|interleukin-1 receptor-associated kinase 4 [EC:2.7.11.1];K13417|4|9e-64|243|ath:AT2G13790|somatic embryogenesis receptor kinase 4 [EC:2.7.10.1 2.7.11.1];K13430|5|9e-63|240|zma:100283091|serine/threonine-protein kinase PBS1 [EC:2.7.11.1]	GO:0005886//plasma membrane	GO:0004709//MAP kinase kinase kinase activity;GO:0005524//ATP binding	GO:0045492//xylan biosynthetic process;GO:0000186//activation of MAPKK activity;GO:0010413//glucuronoxylan metabolic process	gi|255560145|ref|XP_002521090.1|/0/kinase, putative [Ricinus communis]
Litchi_GLEAN_10048487	1551	917	0.971	103.539	241	0.9529	27.1084	114	0.8536	12.6843	1239	0.9787	129.699	260	0.9355	28.9046	250	0.9471	28.3847	K00423|1|3e-54|211|rcu:RCOM_0657480|L-ascorbate oxidase [EC:1.10.3.3]	GO:0048046//apoplast	GO:0005507//copper ion binding;GO:0052716//hydroquinone:oxygen oxidoreductase activity;GO:0008447//L-ascorbate oxidase activity	GO:0009834//secondary cell wall biogenesis;GO:0046274//lignin catabolic process;GO:0055114//oxidation-reduction process	gi|224139024|ref|XP_002322961.1|/0/laccase 1a [Populus trichocarpa]
Litchi_GLEAN_10021323	1065	915	0.9981	150.459	371	0.9812	60.7748	251	0.9972	40.6721	945	0.9991	144.066	550	0.9972	89.0468	400	0.9962	66.1403	K05389|1|3e-87|320|osa:4334137|potassium channel subfamily K, other eukaryote	GO:0016020//membrane	GO:0005267//potassium channel activity	GO:0050789//regulation of biological process;GO:0044763;GO:0006811//ion transport	gi|356501636|ref|XP_003519630.1|/1.01482e-114/PREDICTED: calcium-activated outward-rectifying potassium channel 1-like [Glycine max]
Litchi_GLEAN_10029095	3822	914	0.7923	41.8796	249	0.6476	11.366	263	0.6947	11.8751	265	0.7059	11.2573	272	0.6936	12.2711	219	0.6873	10.0904	-	-	-	-	gi|255578435|ref|XP_002530082.1|/1.59953e-97/hypothetical protein RCOM_0254640 [Ricinus communis]
Litchi_GLEAN_10040047	633	914	0.9842	252.866	447	0.9684	123.198	227	0.9573	61.8862	644	0.9637	165.181	512	0.9763	139.467	266	0.9652	74.0003	-	GO:0046658//anchored to plasma membrane	GO:0004871//signal transducer activity;GO:0005515//protein binding	GO:0009626//plant-type hypersensitive response;GO:0009817//defense response to fungus, incompatible interaction;GO:0010942//positive regulation of cell death;GO:0009816//defense response to bacterium, incompatible interaction	gi|470116349|ref|XP_004294345.1|/9.06959e-51/PREDICTED: protein NDR1-like [Fragaria vesca subsp. vesca]
Litchi_GLEAN_10028727	1506	912	0.998	106.052	418	0.9934	48.4229	365	0.9947	41.8254	1094	0.9987	117.942	418	0.9907	47.8582	401	0.9861	46.8895	-	GO:0005802//trans-Golgi network;GO:0005794//Golgi apparatus;GO:0005768//endosome	GO:0042285//xylosyltransferase activity	GO:0010154//fruit development;GO:0007155//cell adhesion;GO:0045010//actin nucleation;GO:0010051//xylem and phloem pattern formation;GO:0048367//shoot system development;GO:0010090//trichome morphogenesis;GO:0048765//root hair cell differentiation;GO:0010417//glucuronoxylan biosynthetic process;GO:0071555//cell wall organization	gi|66347025|emb|CAI94901.1|/0/glycosyltransferase [Citrus trifoliata]
Litchi_GLEAN_10060739	1728	910	0.6105	92.2242	215	0.6013	21.7067	215	0.5845	21.4717	375	0.6024	35.2343	229	0.5839	22.8506	211	0.5972	21.5028	K13415|1|5e-75|280|rcu:RCOM_0478150|protein brassinosteroid insensitive 1 [EC:2.7.10.1 2.7.11.1]	GO:0009506//plasmodesma;GO:0005886//plasma membrane	GO:0004672//protein kinase activity;GO:0033612//receptor serine/threonine kinase binding	GO:0031348//negative regulation of defense response;GO:0042742//defense response to bacterium;GO:0009627//systemic acquired resistance;GO:0009863//salicylic acid mediated signaling pathway;GO:0016310//phosphorylation;GO:0060548//negative regulation of cell death;GO:0009697//salicylic acid biosynthetic process	gi|224101263|ref|XP_002312207.1|/0/predicted protein [Populus trichocarpa]
Litchi_GLEAN_10018680	1644	906	0.6071	96.5103	874	0.6077	92.7489	299	0.5973	31.3864	1515	0.6131	149.62	479	0.6089	50.2388	275	0.5882	29.4569	K00975|1|0.0|872|pop:POPTR_721986|glucose-1-phosphate adenylyltransferase [EC:2.7.7.27]	GO:0010170//glucose-1-phosphate adenylyltransferase complex;GO:0009507//chloroplast;GO:0005829//cytosol	GO:0008878//glucose-1-phosphate adenylyltransferase activity	GO:0005978//glycogen biosynthetic process;GO:0019252//starch biosynthetic process	gi|194595409|gb|ACF77017.1|/0/ADP-glucose pyrophosphorylase large subunit [Citrus sinensis]
Litchi_GLEAN_10044599	543	902	0.9797	290.907	925	0.9761	297.195	405	0.9705	128.714	421	0.9742	125.881	1016	0.9797	322.626	329	0.9742	106.697	K03686|1|2e-12|70.1|smo:SELMODRAFT_167519|molecular chaperone DnaJ;K09518|2|2e-12|69.7|vcn:VOLCADRAFT_83498|DnaJ homolog subfamily B member 12;K09519|3|8e-12|67.8|sbi:SORBI_09g002340|DnaJ homolog subfamily B member 13;K09510|4|2e-11|66.2|zma:100282636|DnaJ homolog subfamily B member 4	GO:0005634//nucleus;GO:0009536//plastid	-	-	gi|224065838|ref|XP_002301971.1|/3.36956e-38/predicted protein [Populus trichocarpa]
Litchi_GLEAN_10050759	1935	902	0.9747	81.6344	114	0.8238	10.2783	46	0.4749	4.1025	973	0.9793	81.6413	101	0.7685	9.00007	127	0.8305	11.5579	K04733|1|2e-31|135|smo:SELMODRAFT_33807|interleukin-1 receptor-associated kinase 4 [EC:2.7.11.1];K00924|2|4e-30|131|aly:ARALYDRAFT_473063|[EC:2.7.1.-];K08286|4|5e-30|130|aly:ARALYDRAFT_491919|protein-serine/threonine kinase [EC:2.7.11.-]	-	GO:0004672//protein kinase activity;GO:0005524//ATP binding	GO:0006468//protein phosphorylation	gi|470117280|ref|XP_004294789.1|/0/PREDICTED: probable LRR receptor-like serine/threonine-protein kinase At5g45840-like [Fragaria vesca subsp. vesca]
Litchi_GLEAN_10028247	1479	901	0.6978	106.685	2670	0.7099	314.951	2080	0.7072	242.699	1457	0.7099	159.945	2490	0.7079	290.293	2087	0.7099	248.491	K03781|1|0.0|986|pop:POPTR_550767|catalase [EC:1.11.1.6]	GO:0005618//cell wall;GO:0005777//peroxisome;GO:0005739//mitochondrion;GO:0009941//chloroplast envelope;GO:0009570//chloroplast stroma;GO:0005773//vacuole;GO:0022626//cytosolic ribosome;GO:0005886//plasma membrane;GO:0048046//apoplast	GO:0050897//cobalt ion binding;GO:0004096//catalase activity;GO:0020037//heme binding	GO:0042744//hydrogen peroxide catabolic process;GO:0055114//oxidation-reduction process;GO:0009416//response to light stimulus;GO:0009409//response to cold;GO:0009737//response to abscisic acid stimulus;GO:0009970//cellular response to sulfate starvation;GO:0006995//cellular response to nitrogen starvation;GO:0046686//response to cadmium ion;GO:0016036//cellular response to phosphate starvation	gi|211906480|gb|ACJ11733.1|/0/catalase [Gossypium hirsutum]
Litchi_GLEAN_10041727	1311	900	0.9916	120.223	393	0.9771	52.2985	156	0.8993	20.535	1445	0.9947	178.955	389	0.9847	51.1626	335	0.9741	44.9985	-	GO:0005794//Golgi apparatus;GO:0005886//plasma membrane	GO:0015020//glucuronosyltransferase activity	GO:0009834//secondary cell wall biogenesis;GO:0010417//glucuronoxylan biosynthetic process	gi|255565439|ref|XP_002523710.1|/0/transferase, putative [Ricinus communis]
Litchi_GLEAN_10021195	1920	897	0.9984	81.8161	383	0.9776	34.8014	490	0.9911	44.042	205	0.9589	17.3353	450	0.9833	40.4126	449	0.9938	41.1814	K04733|1|5e-68|257|smo:SELMODRAFT_230241|interleukin-1 receptor-associated kinase 4 [EC:2.7.11.1];K13430|4|3e-60|231|zma:100283091|serine/threonine-protein kinase PBS1 [EC:2.7.11.1]	GO:0005886//plasma membrane	GO:0004672//protein kinase activity	GO:0016310//phosphorylation;GO:0006995//cellular response to nitrogen starvation	gi|224113935|ref|XP_002316618.1|/0/predicted protein [Populus trichocarpa]
Litchi_GLEAN_10010698	1059	891	0.9981	147.343	88	0.9131	14.4973	79	0.9273	12.8737	189	0.9188	28.9764	109	0.9311	17.7474	116	0.9717	19.2894	K08332|1|3e-23|107|vcn:VOLCADRAFT_41528|vacuolar protein 8	GO:0005737//cytoplasm	GO:0016874//ligase activity	GO:0009693//ethylene biosynthetic process	gi|462424393|gb|EMJ28656.1|/1.40794e-163/hypothetical protein PRUPE_ppa007890mg [Prunus persica]
Litchi_GLEAN_10015821	1905	889	0.9911	81.7249	109	0.8924	9.9823	140	0.8299	12.6825	223	0.9764	19.0059	121	0.8945	10.9521	178	0.9549	16.4544	K14431|1|4e-21|101|aly:ARALYDRAFT_311885|transcription factor TGA;K08332|2|2e-15|82.4|vcn:VOLCADRAFT_41528|vacuolar protein 8	GO:0043234//protein complex;GO:0043229//intracellular organelle	GO:0016874//ligase activity	GO:0010200//response to chitin	gi|297737715|emb|CBI26916.3|/0/unnamed protein product [Vitis vinifera]
Litchi_GLEAN_10065071	2664	888	0.8731	58.3749	487	0.8405	31.8929	261	0.8018	16.9075	1257	0.878	76.6089	562	0.8686	36.3754	391	0.8679	25.8463	-	-	GO:0003779//actin binding	GO:0030036//actin cytoskeleton organization	gi|225434156|ref|XP_002275001.1|/0/PREDICTED: formin-like protein 1-like [Vitis vinifera]
Litchi_GLEAN_10000588	576	886	0.9219	269.376	207	0.9201	62.6971	106	0.9149	31.7582	459	0.9479	129.38	223	0.9184	66.7556	89	0.8872	27.2097	-	-	-	-	gi|224108484|ref|XP_002314864.1|/1.58615e-52/predicted protein [Populus trichocarpa]
Litchi_GLEAN_10050530	1284	885	0.3964	120.705	281	0.3676	38.1804	27	0.3084	3.62886	423	0.3785	53.4876	117	0.3435	15.7118	66	0.3676	9.05179	K15283|1|5e-161|565|rcu:RCOM_0905370|solute carrier family 35, member E1	GO:0016021//integral to membrane;GO:0005774//vacuolar membrane;GO:0009507//chloroplast;GO:0005886//plasma membrane	GO:0015120//phosphoglycerate transmembrane transporter activity;GO:0005315//inorganic phosphate transmembrane transporter activity;GO:0071917//triose-phosphate transmembrane transporter activity;GO:0015152//glucose-6-phosphate transmembrane transporter activity;GO:0015297//antiporter activity	GO:0007276//gamete generation;GO:0009749//response to glucose stimulus;GO:0009744//response to sucrose stimulus;GO:0015713//phosphoglycerate transport;GO:0015760//glucose-6-phosphate transport;GO:0035436//triose phosphate transmembrane transport;GO:0010109//regulation of photosynthesis;GO:0009553//embryo sac development;GO:0034389//lipid particle organization;GO:0010152//pollen maturation;GO:0007…	gi|255554959|ref|XP_002518517.1|/6.35696e-160/Glucose-6-phosphate/phosphate translocator 2, chloroplast precursor, putative [Ricinus communis]
Litchi_GLEAN_10014039	1926	883	0.9709	80.2882	283	0.9491	25.6348	300	0.9496	26.8805	1583	0.9761	133.445	370	0.9533	33.1246	580	0.9714	53.0307	K10576|1|2e-54|212|vvi:100250088|ubiquitin-conjugating enzyme E2 H [EC:6.3.2.19];K13416|3|4e-50|197|aly:ARALYDRAFT_491347|brassinosteroid insensitive 1-associated receptor kinase 1 [EC:2.7.10.1 2.7.11.1]	GO:0016020//membrane	GO:0016491//oxidoreductase activity;GO:0004672//protein kinase activity;GO:0000166//nucleotide binding	GO:0016310//phosphorylation	gi|224127864|ref|XP_002329196.1|/0/predicted protein [Populus trichocarpa]
Litchi_GLEAN_10006579	1185	881	0.9907	130.198	277	0.9637	40.7813	546	0.9882	79.5145	441	0.9873	60.4224	258	0.9916	37.5411	430	0.9966	63.9007	K00924|1|1e-139|494|ath:AT5G47070|[EC:2.7.1.-];K05658|5|5e-96|349|vvi:100262734|ATP-binding cassette, subfamily B (MDR/TAP), member 1	GO:0005886//plasma membrane	GO:0004714//transmembrane receptor protein tyrosine kinase activity;GO:0005524//ATP binding;GO:0004674//protein serine/threonine kinase activity	GO:0006468//protein phosphorylation	gi|224137992|ref|XP_002326491.1|/1.68003e-172/predicted protein [Populus trichocarpa]
Litchi_GLEAN_10031848	1392	881	0.9583	110.837	136	0.8973	17.0451	104	0.8398	12.8934	194	0.9605	22.6277	118	0.921	14.6167	157	0.8664	19.8617	K10257|1|0.0|697|vvi:100247097|omega-3 fatty acid desaturase (delta-15 desaturase) [EC:1.14.19.-]	GO:0009941//chloroplast envelope	GO:0042389//omega-3 fatty acid desaturase activity;GO:0016717//oxidoreductase activity, acting on paired donors, with oxidation of a pair of donors resulting in the reduction of molecular oxygen to two molecules of water	GO:0006633//fatty acid biosynthetic process;GO:0009409//response to cold;GO:0055114//oxidation-reduction process	gi|340749464|gb|AEK67592.1|/0/omega-3 fatty acid desaturase [Citrus medica var. sarcodactylis]
Litchi_GLEAN_10040211	1458	879	0.9616	105.579	378	0.9664	45.2307	352	0.9287	41.6636	380	0.9712	42.3159	280	0.9554	33.1136	374	0.9609	45.1721	K13430|1|1e-43|175|zma:100283091|serine/threonine-protein kinase PBS1 [EC:2.7.11.1];K04733|3|2e-41|168|smo:SELMODRAFT_159261|interleukin-1 receptor-associated kinase 4 [EC:2.7.11.1];K13429|5|1e-39|162|sbi:SORBI_02g029560|chitin elicitor receptor kinase 1	GO:0005634//nucleus	GO:0004674//protein serine/threonine kinase activity;GO:0005524//ATP binding	GO:0009753//response to jasmonic acid stimulus;GO:0006468//protein phosphorylation;GO:0009620//response to fungus;GO:0009611//response to wounding;GO:0009695//jasmonic acid biosynthetic process	gi|255555871|ref|XP_002518971.1|/9.53286e-127/receptor protein kinase, putative [Ricinus communis]
Litchi_GLEAN_10010687	597	878	0.9598	257.554	394	0.9598	115.139	428	0.9581	123.72	1175	0.9916	319.552	545	0.9799	157.408	747	0.9782	220.344	K09377|1|4e-95|345|mtr:MTR_1g017950|cysteine and glycine-rich protein	GO:0005886//plasma membrane	GO:0051015//actin filament binding;GO:0008270//zinc ion binding	GO:0051017//actin filament bundle assembly	gi|225458850|ref|XP_002285355.1|/3.69246e-101/PREDICTED: pollen-specific protein SF3 [Vitis vinifera]
Litchi_GLEAN_10005580	1515	877	0.9941	101.376	1003	0.9993	115.501	425	0.9729	48.4115	1491	0.9993	159.788	1034	0.9974	117.683	487	0.9894	56.6073	-	GO:0005829//cytosol;GO:0009505//plant-type cell wall;GO:0005774//vacuolar membrane;GO:0016023//cytoplasmic membrane-bounded vesicle;GO:0005886//plasma membrane;GO:0048046//apoplast	GO:0042802//identical protein binding;GO:0004252//serine-type endopeptidase activity	GO:0015996//chlorophyll catabolic process;GO:0006508//proteolysis;GO:0043086//negative regulation of catalytic activity	gi|224073675|ref|XP_002304129.1|/0/predicted protein [Populus trichocarpa]
Litchi_GLEAN_10060751	1500	877	0.9973	102.39	152	0.932	17.6788	166	0.9447	19.098	1504	0.998	162.793	136	0.926	15.6334	161	0.8887	18.9012	K01188|1|1e-139|494|vvi:100232900|beta-glucosidase [EC:3.2.1.21]	GO:0005829//cytosol;GO:0009507//chloroplast	GO:0043169//cation binding;GO:0008422//beta-glucosidase activity	GO:0071281//cellular response to iron ion;GO:0071369//cellular response to ethylene stimulus;GO:0030245//cellulose catabolic process;GO:0071732//cellular response to nitric oxide	gi|356539146|ref|XP_003538061.1|/0/PREDICTED: beta-glucosidase 42-like [Glycine max]
Litchi_GLEAN_10047014	906	874	0.9879	168.939	1670	0.9934	321.579	2240	0.9901	426.67	1330	0.9934	238.342	1862	0.9967	354.37	1898	0.9945	368.913	K10610|1|1e-24|111|ota:Ot10g03450|DNA damage-binding protein 1;K03671|2|8e-10|62.4|pop:POPTR_219472|thioredoxin 1	GO:0031969//chloroplast membrane;GO:0009570//chloroplast stroma	GO:0016671//oxidoreductase activity, acting on a sulfur group of donors, disulfide as acceptor	-	gi|224144761|ref|XP_002325404.1|/2.55452e-85/predicted protein [Populus trichocarpa]
Litchi_GLEAN_10042568	996	873	0.998	153.498	349	0.997	61.1315	384	0.988	66.534	572	0.993	93.2427	366	0.995	63.3617	374	0.989	66.1254	-	-	-	-	gi|302398797|gb|ADL36693.1|/1.2621e-62/GATA domain class transcription factor [Malus x domestica]
Litchi_GLEAN_10019967	2100	871	0.9795	72.6351	542	0.9795	45.0276	410	0.9486	33.6928	567	0.9919	43.8371	699	0.9929	57.3936	434	0.979	36.3937	K04079|1|0.0|1224|gmx:100811234|molecular chaperone HtpG	GO:0005829//cytosol;GO:0005618//cell wall;GO:0005886//plasma membrane	GO:0005524//ATP binding;GO:0051082//unfolded protein binding	GO:0006457//protein folding;GO:0009408//response to heat;GO:0046685//response to arsenic-containing substance;GO:0009644//response to high light intensity;GO:0042542//response to hydrogen peroxide;GO:0009816//defense response to bacterium, incompatible interaction	gi|312283005|dbj|BAJ34368.1|/0/unnamed protein product [Thellungiella halophila]
Litchi_GLEAN_10055731	1902	868	0.9895	79.9202	225	0.878	20.6382	262	0.9075	23.7718	451	0.9884	38.4985	199	0.9001	18.0405	243	0.9537	22.4984	K14413|1|0.0|1002|pop:POPTR_567039|beta-1,3-galactosyltransferase [EC:2.4.1.-]	GO:0005794//Golgi apparatus;GO:0016023//cytoplasmic membrane-bounded vesicle;GO:0016021//integral to membrane	GO:0010488//UDP-galactose:N-glycan beta-1,3-galactosyltransferase activity;GO:0047220//galactosylxylosylprotein 3-beta-galactosyltransferase activity;GO:0030246//carbohydrate binding	GO:0010493//Lewis a epitope biosynthetic process;GO:0006486//protein glycosylation	gi|224112259|ref|XP_002316134.1|/0/predicted protein [Populus trichocarpa]
Litchi_GLEAN_10014479	606	860	0.9934	248.527	211	0.9785	60.7448	128	0.9653	36.451	2101	0.995	562.9	213	0.9719	60.6055	253	0.9802	73.5197	-	-	-	-	gi|255543469|ref|XP_002512797.1|/2.82176e-64/conserved hypothetical protein [Ricinus communis]
Litchi_GLEAN_10035746	2034	859	0.9936	73.9588	1955	0.9971	167.685	1449	0.9971	122.939	1539	0.9975	122.847	1779	0.998	150.81	1626	0.9956	140.775	-	-	-	-	gi|225449212|ref|XP_002279619.1|/0/PREDICTED: uncharacterized protein LOC100251255 [Vitis vinifera]
Litchi_GLEAN_10011703	930	858	0.1957	161.567	211	0.1581	39.5821	467	0.1957	86.6574	204	0.2	35.6144	231	0.1806	42.8287	276	0.1731	52.2615	K05933|1|4e-145|512|pop:POPTR_573016|aminocyclopropanecarboxylate oxidase [EC:1.14.17.4]	-	GO:0046872//metal ion binding;GO:0031418//L-ascorbic acid binding;GO:0009815//1-aminocyclopropane-1-carboxylate oxidase activity;GO:0016706//oxidoreductase activity, acting on paired donors, with incorporation or reduction of molecular oxygen, 2-oxoglutarate as one donor, and incorporation of one atom each of oxygen into both donors	GO:0009693//ethylene biosynthetic process;GO:0009835//fruit ripening;GO:0055114//oxidation-reduction process	gi|237770000|gb|ACL68417.3|/6.66877e-151/ACC oxidase [Dimocarpus longan]
Litchi_GLEAN_10059790	1239	857	0.9968	121.131	109	0.9532	15.3481	44	0.7506	6.12849	765	0.9822	100.246	107	0.9564	14.8908	149	0.9766	21.1773	-	GO:0005768//endosome;GO:0005794//Golgi apparatus;GO:0016020//membrane;GO:0005802//trans-Golgi network	GO:0080116//glucuronoxylan glucuronosyltransferase activity	GO:0009834//secondary cell wall biogenesis;GO:0010417//glucuronoxylan biosynthetic process	gi|297851174|ref|XP_002893468.1|/0/hypothetical protein ARALYDRAFT_472948 [Arabidopsis lyrata subsp. lyrata]
Litchi_GLEAN_10019633	726	856	0.9931	206.483	1637	0.9904	393.379	732	0.9986	173.999	1430	0.9931	319.799	1603	0.9931	380.717	941	0.9931	228.249	K12135|1|2e-13|73.9|aly:ARALYDRAFT_488429|zinc finger protein CONSTANS	GO:0005634//nucleus	GO:0008270//zinc ion binding	GO:0080167//response to karrikin;GO:0009651//response to salt stress;GO:0009640//photomorphogenesis	gi|224133194|ref|XP_002327983.1|/1.37895e-107/predicted protein [Populus trichocarpa]
Litchi_GLEAN_10049449	1053	854	0.9649	142.029	472	0.9611	78.2011	231	0.9478	37.8578	388	0.9696	59.8248	324	0.9297	53.0545	275	0.9468	45.9896	-	GO:0005739//mitochondrion;GO:0016020//membrane;GO:0005794//Golgi apparatus	GO:0097159//organic cyclic compound binding;GO:0008378//galactosyltransferase activity;GO:1901363	GO:0006007//glucose catabolic process;GO:0009969//xyloglucan biosynthetic process	gi|462415434|gb|EMJ20171.1|/1.34408e-91/hypothetical protein PRUPE_ppa003851mg [Prunus persica]
Litchi_GLEAN_10027674	1803	850	0.9906	82.5602	3017	0.9922	291.93	3774	0.9978	361.225	1962	0.9884	176.677	2743	0.9945	262.322	2348	0.9933	229.329	K08867|1|3e-139|493|smo:SELMODRAFT_136322|WNK lysine deficient protein kinase [EC:2.7.11.1];K12132|2|6e-139|492|pop:POPTR_1096507|serine/threonine-protein kinase WNK1 [EC:2.7.11.1]	GO:0005737//cytoplasm;GO:0005634//nucleus	GO:0004674//protein serine/threonine kinase activity	GO:0016036//cellular response to phosphate starvation;GO:0019375//galactolipid biosynthetic process;GO:0010260//organ senescence;GO:0042631//cellular response to water deprivation;GO:0046777//protein autophosphorylation;GO:0000165//MAPK cascade	gi|224124748|ref|XP_002319412.1|/0/predicted protein [Populus trichocarpa]
Litchi_GLEAN_10005441	996	849	0.996	149.278	293	0.998	51.3225	439	0.9689	76.0636	1185	0.997	193.169	339	0.997	58.6875	567	0.998	100.249	K12126|1|5e-10|63.5|ath:AT1G09530|phytochrome-interacting factor 3	-	-	-	gi|462401128|gb|EMJ06685.1|/1.37982e-71/hypothetical protein PRUPE_ppa008172mg [Prunus persica]
Litchi_GLEAN_10028137	1131	848	0.9001	131.305	427	0.8568	65.8665	374	0.8497	57.0665	2482	0.8851	356.301	465	0.8541	70.8918	589	0.8621	91.7083	K01489|1|1e-110|397|vvi:100245702|cytidine deaminase [EC:3.5.4.5]	GO:0005634//nucleus;GO:0005829//cytosol	GO:0046872//metal ion binding;GO:0004126//cytidine deaminase activity	GO:0009972//cytidine deamination	gi|225444944|ref|XP_002282373.1|/1.33888e-109/PREDICTED: cytidine deaminase-like [Vitis vinifera]
Litchi_GLEAN_10018330	2772	848	0.9968	53.5735	209	0.9134	13.1538	296	0.8972	18.4277	185	0.8817	10.8357	203	0.9278	12.6272	378	0.9913	24.0134	K13447|1|0.0|1460|pop:POPTR_548137|respiratory burst oxidase [EC:1.6.3.- 1.11.1.-]	GO:0022626//cytosolic ribosome;GO:0005773//vacuole;GO:0005794//Golgi apparatus;GO:0005887//integral to plasma membrane;GO:0005634//nucleus	GO:0016174//NAD(P)H oxidase activity;GO:0050660//flavin adenine dinucleotide binding;GO:0009055//electron carrier activity;GO:0005509//calcium ion binding;GO:0004601//peroxidase activity;GO:0005506//iron ion binding	GO:0009611//response to wounding;GO:0042744//hydrogen peroxide catabolic process;GO:0033500//carbohydrate homeostasis;GO:0033198//response to ATP;GO:0050832//defense response to fungus;GO:0043069//negative regulation of programmed cell death;GO:0007231//osmosensory signaling pathway;GO:0009060//aerobic respiration;GO:0009408//response to heat;GO:0010053//root epidermal cell differentiation	gi|224057868|ref|XP_002299364.1|/0/predicted protein [Populus trichocarpa]
Litchi_GLEAN_10020341	2175	847	0.5844	68.198	521	0.5752	41.7905	170	0.5002	13.4884	574	0.532	42.848	530	0.5834	42.0167	327	0.5821	26.4755	-	GO:0009941//chloroplast envelope;GO:0009506//plasmodesma;GO:0016023//cytoplasmic membrane-bounded vesicle;GO:0005886//plasma membrane;GO:0005774//vacuolar membrane;GO:0005576//extracellular region	-	-	gi|462407223|gb|EMJ12557.1|/0/hypothetical protein PRUPE_ppa002050mg [Prunus persica]
Litchi_GLEAN_10044071	2913	847	0.8047	50.9202	390	0.7837	23.3573	405	0.7648	23.9931	327	0.7164	18.2257	346	0.7473	20.4805	424	0.7748	25.6319	K15728|1|0.0|1090|vvi:100255086|phosphatidate phosphatase LPIN [EC:3.1.3.4]	-	GO:0008195//phosphatidate phosphatase activity	GO:0006629//lipid metabolic process;GO:0016036//cellular response to phosphate starvation	gi|225439827|ref|XP_002274246.1|/0/PREDICTED: phosphatidate phosphatase LPIN3-like [Vitis vinifera]
Litchi_GLEAN_10038708	2217	846	0.9824	66.827	190	0.9039	14.9516	258	0.908	20.0829	370	0.9278	27.0965	192	0.8958	14.9328	271	0.8963	21.5258	K12132|1|0.0|827|pop:POPTR_1096507|serine/threonine-protein kinase WNK1 [EC:2.7.11.1];K08867|5|8e-151|532|smo:SELMODRAFT_134163|WNK lysine deficient protein kinase [EC:2.7.11.1]	-	GO:0004674//protein serine/threonine kinase activity	GO:0006468//protein phosphorylation;GO:0000165//MAPK cascade	gi|225432654|ref|XP_002278361.1|/0/PREDICTED: serine/threonine-protein kinase WNK1-like [Vitis vinifera]
Litchi_GLEAN_10062511	1284	846	0.9891	115.386	1705	0.9977	231.664	2800	0.9977	376.327	2349	0.9961	297.027	2038	0.9945	273.681	2655	0.9953	364.129	K14491|1|2e-13|75.5|osa:4331008|two-component response regulator ARR-B family	-	-	-	gi|147858322|emb|CAN81424.1|/6.9226e-125/hypothetical protein VITISV_035944 [Vitis vinifera]
Litchi_GLEAN_10026086	753	845	0.9801	196.521	-	-	-	1	0.0651	0.22918	61	0.8685	13.1526	6	0.3904	1.37392	6	0.3333	1.40318	-	-	-	GO:0006355//regulation of transcription, DNA-dependent;GO:0010200//response to chitin	gi|224054472|ref|XP_002298277.1|/4.28597e-88/NAC domain protein, IPR003441 [Populus trichocarpa]
Litchi_GLEAN_10024405	1158	845	0.9888	127.79	130	0.9732	19.5855	99	0.9223	14.7536	440	0.9948	61.691	160	0.9603	23.8241	179	0.981	27.2208	-	GO:0046658//anchored to plasma membrane;GO:0005576//extracellular region;GO:0005737//cytoplasm;GO:0005634//nucleus	GO:0043169//cation binding;GO:0042973//glucan endo-1,3-beta-D-glucosidase activity	GO:0010363//regulation of plant-type hypersensitive response;GO:0009867//jasmonic acid mediated signaling pathway;GO:0005975//carbohydrate metabolic process;GO:0006612//protein targeting to membrane;GO:0009863//salicylic acid mediated signaling pathway	gi|255565641|ref|XP_002523810.1|/5.87961e-165/Glucan endo-1,3-beta-glucosidase precursor, putative [Ricinus communis]
Litchi_GLEAN_10049713	1119	845	0.6613	132.243	244	0.6238	38.0416	158	0.5755	24.3668	904	0.6622	131.164	218	0.5907	33.5917	242	0.6104	38.0839	K00924|1|2e-13|75.1|ath:AT5G22850|[EC:2.7.1.-]	GO:0009505//plant-type cell wall;GO:0048046//apoplast;GO:0009507//chloroplast	GO:0004190//aspartic-type endopeptidase activity	GO:0006508//proteolysis	gi|255543963|ref|XP_002513044.1|/4.59861e-143/Aspartic proteinase nepenthesin-1 precursor, putative [Ricinus communis]
Litchi_GLEAN_10063592	1599	845	0.9731	92.5456	299	0.9275	32.6229	357	0.9325	38.5294	376	0.9393	38.1784	296	0.9556	31.919	349	0.9619	38.4355	K00901|1|2e-135|481|ppp:PHYPADRAFT_106363|diacylglycerol kinase [EC:2.7.1.107]	-	GO:0016301//kinase activity	GO:0009987//cellular process	gi|255569621|ref|XP_002525776.1|/0/diacylglycerol kinase, alpha, putative [Ricinus communis]
Litchi_GLEAN_10056384	423	844	0.9953	349.421	1203	0.9929	496.163	1792	0.9929	731.088	1005	0.9953	385.748	1369	0.9929	558.044	1815	0.9929	755.6	K02894|1|2e-76|281|bdi:100826448|large subunit ribosomal protein L23e	GO:0005739//mitochondrion;GO:0005730//nucleolus;GO:0009507//chloroplast;GO:0022625//cytosolic large ribosomal subunit	GO:0003735//structural constituent of ribosome	GO:0006412//translation;GO:0009793//embryo development ending in seed dormancy	gi|315113254|pdb|3IZR|M/1.8919e-75/Chain M, Localization Of The Large Subunit Ribosomal Proteins Into A 5.5 A Cryo-Em Map Of Triticum Aestivum Translating 80s Ribosome
Litchi_GLEAN_10043074	2058	838	0.3984	71.3093	30	0.3066	2.54317	52	0.3188	4.36044	274	0.4135	21.6164	36	0.3154	3.01622	33	0.2998	2.82374	K14431|1|1e-19|96.7|aly:ARALYDRAFT_311885|transcription factor TGA;K08332|2|1e-08|60.1|vcn:VOLCADRAFT_41528|vacuolar protein 8;K09561|5|2e-07|55.8|bdi:100837259|STIP1 homology and U-box containing protein 1 [EC:6.3.2.19]	GO:0000151//ubiquitin ligase complex	GO:0004842//ubiquitin-protein ligase activity;GO:0008270//zinc ion binding	GO:0016567//protein ubiquitination	gi|359473439|ref|XP_002264637.2|/0/PREDICTED: U-box domain-containing protein 19-like [Vitis vinifera]
Litchi_GLEAN_10048361	1179	837	0.9915	124.325	98	0.9042	14.5015	91	0.95	13.3199	80	0.8745	11.0168	64	0.9075	9.35991	58	0.9237	8.66303	K13430|1|5e-134|475|pop:POPTR_413452|serine/threonine-protein kinase PBS1 [EC:2.7.11.1]	GO:0005886//plasma membrane;GO:0005634//nucleus	GO:0004715//non-membrane spanning protein tyrosine kinase activity;GO:0005524//ATP binding;GO:0004674//protein serine/threonine kinase activity	GO:0006468//protein phosphorylation	gi|356557471|ref|XP_003547039.1|/2.3544e-162/PREDICTED: probable serine/threonine-protein kinase RLCKVII-like [Glycine max]
Litchi_GLEAN_10013209	2049	837	0.9956	71.537	146	0.918	12.4311	68	0.6188	5.72715	526	0.9961	41.6794	149	0.8853	12.5386	193	0.9478	16.5871	K05681|1|4e-86|317|cme:CMS467C|ATP-binding cassette, subfamily G (WHITE), member 2;K12843|2|3e-61|234|vvi:100248403|U4/U6 small nuclear ribonucleoprotein PRP3;K05658|4|1e-18|93.2|bdi:100833702|ATP-binding cassette, subfamily B (MDR/TAP), member 1	GO:0005886//plasma membrane	GO:0015412//molybdate transmembrane-transporting ATPase activity;GO:0005524//ATP binding	GO:0009737//response to abscisic acid stimulus;GO:0006200//ATP catabolic process;GO:0080168//abscisic acid transport	gi|225460745|ref|XP_002268373.1|/0/PREDICTED: ABC transporter G family member 25-like [Vitis vinifera]
Litchi_GLEAN_10036913	2430	835	0.9979	60.1766	395	0.9897	28.3589	353	0.9761	25.0692	882	0.9938	58.9305	490	0.9967	34.7692	398	0.9757	28.8425	-	GO:0005634//nucleus	-	GO:0019344//cysteine biosynthetic process	gi|255571608|ref|XP_002526750.1|/0/conserved hypothetical protein [Ricinus communis]
Litchi_GLEAN_10026105	1452	834	0.9663	100.588	1784	0.9731	214.352	1216	0.9766	144.524	1458	0.9745	163.03	2019	0.9745	239.759	1310	0.978	158.877	K14272|1|0.0|848|pop:POPTR_565169|glutamate--glyoxylate aminotransferase [EC:2.6.1.4 2.6.1.2 2.6.1.44 2.6.1.-]	GO:0048046//apoplast;GO:0016020//membrane;GO:0009505//plant-type cell wall;GO:0005773//vacuole;GO:0005777//peroxisome;GO:0005829//cytosol;GO:0009570//chloroplast stroma;GO:0009506//plasmodesma	GO:0004021//L-alanine:2-oxoglutarate aminotransferase activity;GO:0003840//gamma-glutamyltransferase activity;GO:0016847//1-aminocyclopropane-1-carboxylate synthase activity;GO:0008453//alanine-glyoxylate transaminase activity;GO:0030170//pyridoxal phosphate binding;GO:0047958//glycine:2-oxoglutarate aminotransferase activity;GO:0016756//glutathione gamma-glutamylcysteinyltransferase activity	GO:0042218//1-aminocyclopropane-1-carboxylate biosynthetic process;GO:0009750//response to fructose stimulus;GO:0031348//negative regulation of defense response;GO:0009853//photorespiration;GO:0009611//response to wounding;GO:0042744//hydrogen peroxide catabolic process;GO:0006833//water transport;GO:0009862//systemic acquired resistance, salicylic acid mediated signaling pathway;GO:0010264//myo-…	gi|462419735|gb|EMJ23998.1|/0/hypothetical protein PRUPE_ppa005017mg [Prunus persica]
Litchi_GLEAN_10047921	1932	832	0.9948	75.416	140	0.9229	12.6421	31	0.4627	2.76902	998	0.9953	83.869	101	0.8489	9.01404	88	0.8292	8.02105	K00750|1|0.0|895|rcu:RCOM_0138290|glycogenin glucosyltransferase [EC:2.4.1.186]	GO:0005794//Golgi apparatus;GO:0005634//nucleus	GO:0080116//glucuronoxylan glucuronosyltransferase activity;GO:0008466//glycogenin glucosyltransferase activity	GO:0005982//starch metabolic process;GO:0009834//secondary cell wall biogenesis;GO:0010417//glucuronoxylan biosynthetic process	gi|60657592|gb|AAX33317.1|/0/secondary cell wall-related glycosyltransferase family 8 [Populus tremula x Populus tremuloides]
Litchi_GLEAN_10059960	2220	831	0.9563	65.5534	1954	0.9707	153.557	1247	0.9532	96.9361	410	0.9459	29.9853	1464	0.9662	113.709	935	0.9617	74.1676	K10999|1|5e-103|374|ath:AT5G17420|cellulose synthase A [EC:2.4.1.12]	GO:0016020//membrane	GO:0016757//transferase activity, transferring glycosyl groups	-	gi|224072232|ref|XP_002303664.1|/0/predicted protein [Populus trichocarpa]
Litchi_GLEAN_10033159	756	831	0.9934	192.498	1230	0.9921	283.846	1707	0.9881	389.658	1070	0.9974	229.795	1048	0.996	239.026	1599	0.9921	372.462	-	-	-	-	gi|449457743|ref|XP_004146607.1|/1.02199e-52/PREDICTED: uncharacterized protein LOC101210697 [Cucumis sativus]
Litchi_GLEAN_10054494	2805	831	0.9886	51.8819	2079	0.9986	129.307	965	0.974	59.3699	1615	0.9982	93.4798	1936	0.995	119.008	893	0.9868	56.0627	K13447|1|0.0|1472|pop:POPTR_570393|respiratory burst oxidase [EC:1.6.3.- 1.11.1.-]	GO:0005773//vacuole;GO:0022626//cytosolic ribosome;GO:0005887//integral to plasma membrane	GO:0016174//NAD(P)H oxidase activity;GO:0005509//calcium ion binding;GO:0004601//peroxidase activity	GO:0010053//root epidermal cell differentiation;GO:0009408//response to heat;GO:0009060//aerobic respiration;GO:0043069//negative regulation of programmed cell death;GO:0050832//defense response to fungus;GO:0033198//response to ATP	gi|224122270|ref|XP_002318793.1|/0/predicted protein [Populus trichocarpa]
Litchi_GLEAN_10049029	9849	829	0.7738	14.7404	534	0.7088	9.45907	411	0.6052	7.20148	836	0.809	13.7814	598	0.6827	10.4692	474	0.6493	8.47504	-	GO:0005739//mitochondrion	-	-	gi|470131987|ref|XP_004301869.1|/0/PREDICTED: uncharacterized protein LOC101304881 [Fragaria vesca subsp. vesca]
Litchi_GLEAN_10019968	1521	827	0.8343	95.219	3802	0.8356	436.096	906	0.8212	102.795	2352	0.8337	251.065	3907	0.835	442.914	896	0.8297	103.737	K00517|1|2e-136|484|ath:AT3G26300|[EC:1.14.-.-]	GO:0043231//intracellular membrane-bounded organelle;GO:0044444//cytoplasmic part;GO:0016020//membrane	GO:0046872//metal ion binding;GO:0016709//oxidoreductase activity, acting on paired donors, with incorporation or reduction of molecular oxygen, NAD(P)H as one donor, and incorporation of one atom of oxygen	-	gi|16507125|gb|AAL24049.1|AF426451_1/1.36582e-177/cytochrome P450 [Citrus sinensis]
Litchi_GLEAN_10044565	2295	827	0.6597	63.1059	66	0.5054	5.01719	23	0.2715	1.72949	1088	0.6658	76.9705	115	0.5699	8.64014	73	0.5124	5.60139	-	GO:0048046//apoplast;GO:0005618//cell wall	GO:0004252//serine-type endopeptidase activity	GO:0006508//proteolysis	gi|225457879|ref|XP_002269753.1|/0/PREDICTED: subtilisin-like protease-like [Vitis vinifera]
Litchi_GLEAN_10048255	468	826	0.9936	309.088	44	0.8953	16.4024	23	0.8034	8.48113	115	0.9103	39.8961	28	0.8355	10.3161	20	0.7863	7.52558	-	-	-	-	gi|224105459|ref|XP_002313818.1|/1.5765e-37/predicted protein [Populus trichocarpa]
Litchi_GLEAN_10054430	3054	823	0.6136	47.1931	177	0.5075	10.1112	36	0.2705	2.03426	3255	0.6415	173.045	114	0.4974	6.43637	124	0.4957	7.15004	K10999|1|0.0|1508|gmx:100815436|cellulose synthase A [EC:2.4.1.12]	GO:0016021//integral to membrane	GO:0016760//cellulose synthase (UDP-forming) activity;GO:0008270//zinc ion binding	GO:0030244//cellulose biosynthetic process	gi|444436396|gb|AGE09566.1|/0/cellulose synthase-like protein [Eucalyptus cladocalyx]
Litchi_GLEAN_10046189	2562	823	0.9707	56.2559	2683	0.9797	182.701	3339	0.9801	224.91	921	0.9735	58.3658	2322	0.9754	156.275	2730	0.9805	187.646	K09338|1|0.0|1353|aly:ARALYDRAFT_902559|homeobox-leucine zipper protein	GO:0005634//nucleus	GO:0003700//sequence-specific DNA binding transcription factor activity;GO:0043565//sequence-specific DNA binding	GO:0006355//regulation of transcription, DNA-dependent	gi|60327627|gb|AAX19053.1|/0/class III HD-Zip protein 4 [Populus trichocarpa]
Litchi_GLEAN_10036902	216	822	0.9815	666.447	92	0.9259	74.3076	45	0.8565	35.9526	600	0.9861	450.999	47	0.8241	37.5188	57	0.9537	46.4704	-	-	-	-	-
Litchi_GLEAN_10014801	612	822	0.9951	235.217	123	0.9788	35.0633	257	0.982	72.4692	204	0.9837	54.1199	108	0.9837	30.4283	206	0.969	59.275	K14484|1|3e-50|196|aly:ARALYDRAFT_470401|auxin-responsive protein IAA	GO:0043231//intracellular membrane-bounded organelle	-	GO:0080090//regulation of primary metabolic process;GO:0010468//regulation of gene expression;GO:0009733//response to auxin stimulus;GO:0006351//transcription, DNA-dependent;GO:2000112	gi|255552973|ref|XP_002517529.1|/3.88866e-77/Auxin-responsive protein IAA1, putative [Ricinus communis]
Litchi_GLEAN_10056930	1659	821	0.8487	86.6651	536	0.8439	56.3661	312	0.8354	32.4549	166	0.6998	16.2457	358	0.8583	37.2085	528	0.8553	56.0458	K14963|1|6e-14|77.4|bdi:100832822|COMPASS component SWD3	GO:0005737//cytoplasm;GO:0005834//heterotrimeric G-protein complex;GO:0080008//Cul4-RING ubiquitin ligase complex	-	GO:0006499//N-terminal protein myristoylation	gi|302141936|emb|CBI19139.3|/1.62158e-161/unnamed protein product [Vitis vinifera]
Litchi_GLEAN_10047218	2004	818	0.5893	71.483	436	0.5469	37.9567	309	0.5329	26.6093	1128	0.5858	91.388	427	0.5584	36.7397	387	0.5773	34.0071	-	GO:0005794//Golgi apparatus	GO:0016757//transferase activity, transferring glycosyl groups	-	gi|462403068|gb|EMJ08625.1|/0/hypothetical protein PRUPE_ppa004921mg [Prunus persica]
Litchi_GLEAN_10016249	3129	816	0.5369	45.6701	217	0.449	12.0991	286	0.4564	15.7737	235	0.4906	12.1938	236	0.4458	13.005	239	0.466	13.4508	K11323|1|6e-48|191|cre:CHLREDRAFT_120259|histone arginine demethylase JMJD6 [EC:1.14.11.-]	GO:0005829//cytosol	GO:0016772//transferase activity, transferring phosphorus-containing groups	GO:0052542//defense response by callose deposition;GO:0006355//regulation of transcription, DNA-dependent;GO:0010200//response to chitin	gi|255545784|ref|XP_002513952.1|/0/protein with unknown function [Ricinus communis]
Litchi_GLEAN_10036818	1353	815	0.9904	105.489	284	0.9882	36.6201	279	0.9712	35.5859	189	0.966	22.6799	150	0.9823	19.1161	293	0.9889	38.1352	-	GO:0005634//nucleus	GO:0003677//DNA binding;GO:0005515//protein binding	GO:0071456//cellular response to hypoxia;GO:0034976//response to endoplasmic reticulum stress;GO:0006457//protein folding;GO:0034620//cellular response to unfolded protein;GO:0010286//heat acclimation;GO:0010200//response to chitin;GO:0034605//cellular response to heat;GO:0045893//positive regulation of transcription, DNA-dependent;GO:0009407//toxin catabolic process;GO:0009644//response to high …	gi|255546133|ref|XP_002514126.1|/1.74721e-93/Heat shock factor protein HSF30, putative [Ricinus communis]
Litchi_GLEAN_10055833	243	814	0.9877	586.632	3235	0.9918	2322.56	1592	0.9877	1130.6	1349	0.9918	901.33	3199	0.9959	2269.93	3504	0.9918	2539.3	-	-	-	-	gi|225467412|ref|XP_002271337.1|/1.87212e-16/PREDICTED: phytosulfokines 3-like [Vitis vinifera]
Litchi_GLEAN_10028810	1680	813	0.5732	84.7479	639	0.5988	66.3576	346	0.5667	35.5417	2026	0.5054	195.798	817	0.5994	83.8529	1008	0.5893	105.659	-	GO:0048196//plant extracellular matrix;GO:0005829//cytosol;GO:0005618//cell wall;GO:0005576//extracellular region;GO:0016020//membrane	GO:0042802//identical protein binding;GO:0004722//protein serine/threonine phosphatase activity;GO:0004252//serine-type endopeptidase activity	GO:0005982//starch metabolic process;GO:0009069//serine family amino acid metabolic process;GO:0010075//regulation of meristem growth;GO:0000096//sulfur amino acid metabolic process;GO:0006508//proteolysis;GO:0008652//cellular amino acid biosynthetic process;GO:0043086//negative regulation of catalytic activity;GO:0007020//microtubule nucleation;GO:0009832//plant-type cell wall biogenesis;GO:0019…	gi|224078258|ref|XP_002305511.1|/0/predicted protein [Populus trichocarpa]
Litchi_GLEAN_10040308	2469	813	0.9943	57.6656	1990	0.9955	140.615	1773	0.9984	123.925	1724	0.9992	113.369	1996	0.9988	139.394	1510	0.9984	107.699	K16055|1|0.0|1484|vvi:100252552|trehalose 6-phosphate synthase/phosphatase [EC:2.4.1.15 3.1.3.12]	GO:0005739//mitochondrion	GO:0003825//alpha,alpha-trehalose-phosphate synthase (UDP-forming) activity;GO:0004805//trehalose-phosphatase activity	GO:0005992//trehalose biosynthetic process	gi|462422195|gb|EMJ26458.1|/0/hypothetical protein PRUPE_ppa001556mg [Prunus persica]
Litchi_GLEAN_10033255	747	812	0.9946	190.363	21	0.6345	4.90454	8	0.2691	1.84817	114	0.9478	24.7778	15	0.6908	3.46239	14	0.6037	3.30037	K09286|1|5e-53|205|vvi:100252531|EREBP-like factor	GO:0005634//nucleus	GO:0043565//sequence-specific DNA binding;GO:0003700//sequence-specific DNA binding transcription factor activity	GO:0009825//multidimensional cell growth;GO:0045893//positive regulation of transcription, DNA-dependent	gi|462397995|gb|EMJ03663.1|/4.36373e-58/hypothetical protein PRUPE_ppa010130mg [Prunus persica]
Litchi_GLEAN_10006693	1065	811	0.7362	133.358	38	0.615	6.22491	56	0.6	9.07424	69	0.7221	10.5191	42	0.5577	6.79994	41	0.5944	6.77938	K15277|1|1e-169|593|mtr:MTR_7g076310|solute carrier family 35 (adenosine 3'-phospho 5'-phosphosulfate transporter), member B3	GO:0016021//integral to membrane	-	GO:0055085//transmembrane transport	gi|357507121|ref|XP_003623849.1|/1.55468e-168/Adenosine 3'-phospho 5'-phosphosulfate transporter [Medicago truncatula]
Litchi_GLEAN_10033497	1578	811	0.9968	90.0039	2125	0.9981	234.937	367	0.974	40.1357	721	0.9949	74.1833	1410	0.9975	154.07	252	0.988	28.1222	K00517|1|1e-135|481|ath:AT4G31940|[EC:1.14.-.-];K05280|3|2e-86|318|ath:AT5G07990|flavonoid 3'-monooxygenase [EC:1.14.13.21];K09755|5|1e-84|311|rcu:RCOM_0193830|ferulate-5-hydroxylase [EC:1.14.-.-]	-	GO:0016711//flavonoid 3'-monooxygenase activity;GO:0009055//electron carrier activity;GO:0005506//iron ion binding;GO:0020037//heme binding	GO:0055114//oxidation-reduction process	gi|255580537|ref|XP_002531093.1|/0/cytochrome P450, putative [Ricinus communis]
Litchi_GLEAN_10021390	672	810	0.9717	211.088	635	0.9702	164.856	36	0.8051	9.24496	1480	0.9643	357.578	238	0.9464	61.0679	76	0.8839	19.9159	K00517|1|4e-60|229|ath:AT3G26210|[EC:1.14.-.-]	GO:0016020//membrane	GO:0046872//metal ion binding;GO:0016705//oxidoreductase activity, acting on paired donors, with incorporation or reduction of molecular oxygen;GO:0004497//monooxygenase activity	-	gi|359491181|ref|XP_003634235.1|/4.11999e-78/PREDICTED: uncharacterized protein LOC100248387 [Vitis vinifera]
Litchi_GLEAN_10059100	2220	809	0.9856	63.818	479	0.9811	37.6428	300	0.932	23.3206	938	0.9869	68.6006	499	0.9991	38.7573	432	0.9757	34.2678	K15172|1|1e-31|136|vcn:VOLCADRAFT_106802|transcription elongation factor SPT5	-	-	-	gi|359478381|ref|XP_003632114.1|/0/PREDICTED: zinc finger CCCH domain-containing protein 30-like [Vitis vinifera]
Litchi_GLEAN_10014770	828	805	0.9614	170.26	163	0.9263	34.3444	262	0.9312	54.6063	199	0.9444	39.0212	193	0.9275	40.1913	265	0.93	56.36	-	-	-	-	gi|462411875|gb|EMJ16924.1|/5.61335e-24/hypothetical protein PRUPE_ppa009003mg [Prunus persica]
Litchi_GLEAN_10018733	1746	804	0.9914	80.6416	375	0.9863	37.4702	416	0.9714	41.117	837	0.9966	77.8322	409	0.9977	40.391	455	0.9937	45.8905	-	-	-	-	gi|255540951|ref|XP_002511540.1|/4.4747e-170/calmodulin binding protein, putative [Ricinus communis]
Litchi_GLEAN_10065165	2397	800	0.796	58.448	376	0.7956	27.3665	365	0.7889	26.2783	455	0.7885	30.8192	322	0.7847	23.1629	378	0.7889	27.7702	K11596|1|2e-137|488|ath:AT1G48410|argonaute	-	GO:0003676//nucleic acid binding	-	gi|224115502|ref|XP_002332150.1|/0/argonaute protein group [Populus trichocarpa]
Litchi_GLEAN_10035030	2127	796	0.5458	65.538	2235	0.5266	183.32	2719	0.5266	220.604	1633	0.5261	124.651	2189	0.5496	177.453	1495	0.5256	123.774	K10775|1|0.0|1310|rcu:RCOM_0262230|phenylalanine ammonia-lyase [EC:4.3.1.24]	GO:0005737//cytoplasm	GO:0045548//phenylalanine ammonia-lyase activity	GO:0009800//cinnamic acid biosynthetic process;GO:0006559//L-phenylalanine catabolic process	gi|460479704|gb|AGH13333.1|/0/phenylalanine ammonia-lyase [Rhus chinensis]
Litchi_GLEAN_10045105	3033	793	0.9941	45.7876	354	0.938	20.3625	416	0.9413	23.6697	969	0.9967	51.8716	427	0.9792	24.2751	502	0.9707	29.1465	-	-	-	-	gi|255560281|ref|XP_002521158.1|/0/conserved hypothetical protein [Ricinus communis]
Litchi_GLEAN_10049847	1086	793	0.8858	127.877	160	0.8407	25.7033	165	0.8195	26.2196	163	0.8471	24.3689	143	0.8131	22.7045	187	0.7901	30.3227	-	-	-	-	gi|462419503|gb|EMJ23766.1|/4.58706e-109/hypothetical protein PRUPE_ppa008394mg [Prunus persica]
Litchi_GLEAN_10016730	1587	787	0.9874	86.8451	148	0.9143	16.2699	102	0.8141	11.0916	195	0.954	19.9497	161	0.9609	17.4926	149	0.9534	16.5335	K13648|1|0.0|734|rcu:RCOM_1194050|alpha-1,4-galacturonosyltransferase [EC:2.4.1.43]	GO:0005794//Golgi apparatus	GO:0047262//polygalacturonate 4-alpha-galacturonosyltransferase activity	GO:0016051//carbohydrate biosynthetic process	gi|255558712|ref|XP_002520380.1|/0/Glycosyltransferase QUASIMODO1, putative [Ricinus communis]
Litchi_GLEAN_10014372	516	784	0.9961	266.081	1242	0.9903	419.924	610	0.9884	204.01	631	0.9845	198.544	957	0.9961	319.792	627	0.9903	213.98	K13448|1|2e-09|59.7|pop:POPTR_726467|calcium-binding protein CML	GO:0005829//cytosol	GO:0005509//calcium ion binding	GO:0010114//response to red light;GO:0042538//hyperosmotic salinity response;GO:0009686//gibberellin biosynthetic process;GO:0009740//gibberellic acid mediated signaling pathway	gi|147818517|emb|CAN67470.1|/5.83529e-49/hypothetical protein VITISV_037818 [Vitis vinifera]
Litchi_GLEAN_10004660	2193	784	0.9977	62.6073	1539	0.9995	122.433	1768	0.9986	139.128	733	0.9822	54.2679	1294	0.9986	101.742	1710	0.9991	137.313	K03517|1|0.0|1079|pop:POPTR_776169|quinolinate synthase [EC:2.5.1.72]	GO:0009507//chloroplast	GO:0008047//enzyme activator activity;GO:0051539//4 iron, 4 sulfur cluster binding;GO:0008987//quinolinate synthetase A activity;GO:0042803//protein homodimerization activity	GO:0019805//quinolinate biosynthetic process;GO:0051176//positive regulation of sulfur metabolic process;GO:0009435//NAD biosynthetic process;GO:0016226//iron-sulfur cluster assembly;GO:0051347//positive regulation of transferase activity;GO:0009060//aerobic respiration	gi|224135969|ref|XP_002322206.1|/0/predicted protein [Populus trichocarpa]
Litchi_GLEAN_10016662	1722	783	0.8589	79.6299	267	0.8473	27.0506	219	0.7584	21.9474	235	0.8002	22.1571	231	0.7927	23.1305	262	0.8217	26.7932	-	-	-	-	gi|224120488|ref|XP_002331060.1|/3.32604e-153/predicted protein [Populus trichocarpa]
Litchi_GLEAN_10056949	1950	782	0.7697	70.2295	1428	0.7697	127.759	669	0.7523	59.2057	499	0.7697	41.5474	1496	0.779	132.282	740	0.7559	66.8271	-	GO:0016021//integral to membrane	GO:0008271//secondary active sulfate transmembrane transporter activity	GO:0008272//sulfate transport;GO:0055085//transmembrane transport	gi|224066913|ref|XP_002302276.1|/4.11514e-174/sulfate/bicarbonate/oxalate exchanger and transporter sat-1 [Populus trichocarpa]
Litchi_GLEAN_10050804	1350	782	0.8111	101.443	149	0.8	19.2554	80	0.7348	10.2265	758	0.8089	91.1619	328	0.8081	41.8934	233	0.8037	30.3933	K07300|1|2e-158|557|mtr:MTR_5g070330|Ca2+:H+ antiporter	GO:0016021//integral to membrane;GO:0009705//plant-type vacuole membrane	GO:0015369//calcium:hydrogen antiporter activity	GO:0006814//sodium ion transport;GO:0030026//cellular manganese ion homeostasis;GO:0070588//calcium ion transmembrane transport;GO:0048364//root development;GO:0006882//cellular zinc ion homeostasis;GO:0009651//response to salt stress;GO:0006874//cellular calcium ion homeostasis;GO:0006793//phosphorus metabolic process;GO:0009733//response to auxin stimulus;GO:0009631//cold acclimation;GO:0010351…	gi|255569343|ref|XP_002525639.1|/1.2095e-171/Vacuolar cation/proton exchanger 1a, putative [Ricinus communis]
Litchi_GLEAN_10019705	1566	778	0.9483	87.0032	445	0.9323	49.5755	389	0.8953	42.8677	607	0.9381	62.9325	375	0.9355	41.29	457	0.9049	51.3902	K04733|1|2e-119|427|smo:SELMODRAFT_159261|interleukin-1 receptor-associated kinase 4 [EC:2.7.11.1];K13418|4|1e-62|239|vvi:100247683|somatic embryogenesis receptor kinase 1 [EC:2.7.10.1 2.7.11.1]	GO:0005886//plasma membrane	GO:0004674//protein serine/threonine kinase activity;GO:0005524//ATP binding	GO:0046777//protein autophosphorylation;GO:0051510//regulation of unidimensional cell growth;GO:0009620//response to fungus;GO:0009611//response to wounding;GO:0052546//cell wall pectin metabolic process;GO:0052541//plant-type cell wall cellulose metabolic process	gi|255546475|ref|XP_002514297.1|/0/ATP binding protein, putative [Ricinus communis]
Litchi_GLEAN_10013565	1953	776	0.9631	69.5836	461	0.9647	41.1811	292	0.9037	25.802	2773	0.98	230.529	589	0.9662	52.0018	479	0.9529	43.1906	-	-	-	-	gi|255544802|ref|XP_002513462.1|/7.87157e-102/ankyrin repeat-containing protein, putative [Ricinus communis]
Litchi_GLEAN_10046990	1434	776	0.9979	94.7676	389	0.9944	47.326	338	0.9358	40.6761	455	0.9798	51.5158	347	0.9512	41.724	479	0.993	58.8223	-	GO:0046658//anchored to plasma membrane;GO:0009506//plasmodesma	GO:0042973//glucan endo-1,3-beta-D-glucosidase activity;GO:0043169//cation binding	GO:0005975//carbohydrate metabolic process	gi|255568950|ref|XP_002525445.1|/0/Glucan endo-1,3-beta-glucosidase precursor, putative [Ricinus communis]
Litchi_GLEAN_10035126	900	772	0.3611	150.218	49	0.3033	9.49845	19	0.2667	3.6432	219	0.3511	39.5075	48	0.3289	9.19611	17	0.2644	3.32631	K15104|1|2e-137|486|rcu:RCOM_0070090|solute carrier family 25 (mitochondrial oxoglutarate transporter), member 11	GO:0016021//integral to membrane;GO:0031966//mitochondrial membrane	GO:0005310//dicarboxylic acid transmembrane transporter activity	GO:0006835//dicarboxylic acid transport;GO:0055085//transmembrane transport;GO:0006839//mitochondrial transport	gi|255579712|ref|XP_002530695.1|/2.12375e-136/mitochondrial dicarboxylate carrier protein, putative [Ricinus communis]
Litchi_GLEAN_10013649	1761	771	0.9608	76.673	190	0.9057	18.8232	187	0.8348	18.3254	304	0.9466	28.028	199	0.9131	19.4849	226	0.891	22.5998	-	GO:0016020//membrane;GO:0005634//nucleus	GO:0046873//metal ion transmembrane transporter activity	GO:0030001//metal ion transport;GO:0055085//transmembrane transport	gi|255557421|ref|XP_002519741.1|/0/conserved hypothetical protein [Ricinus communis]
Litchi_GLEAN_10011693	1860	768	0.9839	72.3096	224	0.9694	21.0104	281	0.9618	26.0715	219	0.9167	19.1165	255	0.972	23.6392	357	0.9591	33.7996	-	-	-	-	gi|359485518|ref|XP_002271198.2|/0/PREDICTED: uncharacterized protein LOC100251719 [Vitis vinifera]
Litchi_GLEAN_10055372	1116	767	0.9919	120.359	1472	0.9982	230.114	325	0.9866	50.2564	160	0.9794	23.2774	704	0.9973	108.771	581	0.9973	91.6785	-	GO:0005634//nucleus	GO:0005509//calcium ion binding	-	gi|255586847|ref|XP_002534034.1|/1.91641e-155/calcium ion binding protein, putative [Ricinus communis]
Litchi_GLEAN_10034357	1380	767	0.9935	97.3338	198	0.9674	25.0314	80	0.8145	10.0042	227	0.9899	26.707	195	0.9826	24.3647	114	0.9239	14.5473	K00924|1|2e-31|135|ath:AT5G22850|[EC:2.7.1.-]	GO:0009507//chloroplast	GO:0004190//aspartic-type endopeptidase activity	GO:0005975//carbohydrate metabolic process;GO:0010019//chloroplast-nucleus signaling pathway	gi|147814824|emb|CAN65806.1|/3.30954e-172/hypothetical protein VITISV_015630 [Vitis vinifera]
Litchi_GLEAN_10008178	1104	765	0.9955	121.35	144	0.9511	22.7558	38	0.7364	5.94	294	0.9728	43.2371	243	0.9583	37.9527	44	0.6639	7.01842	-	GO:0005829//cytosol;GO:0009536//plastid	GO:0016787//hydrolase activity	GO:0009611//response to wounding	gi|224138688|ref|XP_002326665.1|/2.24497e-128/predicted protein [Populus trichocarpa]
Litchi_GLEAN_10015066	1185	764	0.93	112.907	1330	0.935	195.809	1749	0.9283	254.708	174	0.8878	23.8401	1151	0.9232	167.48	1171	0.9249	174.018	-	GO:0005886//plasma membrane	-	GO:0010363//regulation of plant-type hypersensitive response;GO:0009625//response to insect;GO:0009862//systemic acquired resistance, salicylic acid mediated signaling pathway;GO:0031348//negative regulation of defense response;GO:0009963//positive regulation of flavonoid biosynthetic process;GO:0006612//protein targeting to membrane	gi|460395941|ref|XP_004243538.1|/5.52613e-123/PREDICTED: uncharacterized protein LOC101249743 [Solanum lycopersicum]
Litchi_GLEAN_10013289	1554	764	0.6165	86.0974	97	0.5399	10.8898	90	0.5656	9.99455	128	0.4775	13.3732	105	0.5766	11.6505	88	0.5032	9.97212	K01126|1|1e-14|79.7|bdi:100824856|glycerophosphoryl diester phosphodiesterase [EC:3.1.4.46]	GO:0046658//anchored to plasma membrane;GO:0009506//plasmodesma	GO:0008081//phosphoric diester hydrolase activity	GO:0007155//cell adhesion;GO:0045010//actin nucleation;GO:0010075//regulation of meristem growth;GO:0052546//cell wall pectin metabolic process;GO:0010090//trichome morphogenesis;GO:0005982//starch metabolic process;GO:0044710;GO:0048765//root hair cell differentiation;GO:0010442//guard cell morphogenesis;GO:0009832//plant-type cell wall biogenesis;GO:0000272//polysaccharide catabolic process;GO:…	gi|255576268|ref|XP_002529027.1|/5.42704e-151/glycerophosphoryl diester phosphodiesterase, putative [Ricinus communis]
Litchi_GLEAN_10018077	1212	763	0.9926	110.248	925	0.9901	133.149	414	0.9736	58.9481	1240	0.995	166.11	956	0.9934	136.007	605	0.9884	87.904	K14411|1|1e-24|112|gmx:100786882|RNA-binding protein Musashi	GO:0005730//nucleolus;GO:0005829//cytosol	GO:0003723//RNA binding;GO:0000166//nucleotide binding	GO:0010150//leaf senescence;GO:0009693//ethylene biosynthetic process;GO:0006952//defense response;GO:0008219//cell death	gi|225461628|ref|XP_002285377.1|/6.03708e-105/PREDICTED: uncharacterized protein LOC100248626 [Vitis vinifera]
Litchi_GLEAN_10024774	2307	763	0.9393	57.9194	1725	0.9471	130.449	727	0.9445	54.3825	3441	0.9484	242.167	2251	0.9497	168.242	1040	0.9506	79.3856	K11262|1|1e-06|53.9|aly:ARALYDRAFT_473714|acetyl-CoA carboxylase / biotin carboxylase [EC:6.4.1.2 6.3.4.14]	GO:0005576//extracellular region	GO:0042802//identical protein binding;GO:0004252//serine-type endopeptidase activity	GO:0043086//negative regulation of catalytic activity;GO:0006508//proteolysis	gi|255538108|ref|XP_002510119.1|/0/Xylem serine proteinase 1 precursor, putative [Ricinus communis]
Litchi_GLEAN_10044776	1821	763	0.9566	73.3774	202	0.916	19.3527	188	0.9017	17.8164	222	0.9429	19.7934	235	0.9528	22.2517	247	0.9539	23.886	K13420|1|1e-19|96.7|osa:4337016|LRR receptor-like serine/threonine-protein kinase FLS2 [EC:2.7.11.1]	GO:0005886//plasma membrane;GO:0005634//nucleus	GO:0004721//phosphoprotein phosphatase activity	GO:0010162//seed dormancy process;GO:0009740//gibberellic acid mediated signaling pathway	gi|224081457|ref|XP_002306417.1|/0/predicted protein [Populus trichocarpa]
Litchi_GLEAN_10043824	2565	762	0.9692	52.0254	357	0.9497	24.2818	398	0.9489	26.7774	592	0.9478	37.4725	347	0.9497	23.3264	377	0.9528	25.8827	K01931|1|1e-115|416|pop:POPTR_879783|protein neuralized [EC:6.3.2.19];K15688|5|6e-06|51.6|gmx:100803252|E3 ubiquitin-protein ligase MUL1 [EC:6.3.2.19]	-	-	-	gi|462402788|gb|EMJ08345.1|/0/hypothetical protein PRUPE_ppa001257mg [Prunus persica]
Litchi_GLEAN_10003000	3501	762	0.5664	38.1163	191	0.4693	9.51789	203	0.5176	10.0064	211	0.5219	9.78517	247	0.4413	12.1649	197	0.4773	9.909	K14510|1|8e-34|144|vvi:100240856|serine/threonine-protein kinase CTR1 [EC:2.7.11.1]	GO:0005739//mitochondrion	GO:0005509//calcium ion binding	-	gi|225434179|ref|XP_002275474.1|/0/PREDICTED: LETM1 and EF-hand domain-containing protein 1, mitochondrial [Vitis vinifera]
Litchi_GLEAN_10058377	1260	761	0.981	105.77	198	0.9254	27.4154	206	0.9603	28.2143	791	0.996	101.926	193	0.9762	26.4114	291	0.9857	40.6704	-	GO:0005887//integral to plasma membrane	-	GO:0006655//phosphatidylglycerol biosynthetic process;GO:0007638//mechanosensory behavior;GO:0070509//calcium ion import;GO:0007020//microtubule nucleation;GO:0019344//cysteine biosynthetic process;GO:0048528//post-embryonic root development;GO:0007231//osmosensory signaling pathway;GO:0033500//carbohydrate homeostasis	gi|359496529|ref|XP_002272810.2|/0/PREDICTED: protein MID1-COMPLEMENTING ACTIVITY 1-like [Vitis vinifera]
Litchi_GLEAN_10024822	2796	761	0.9692	47.6645	198	0.8523	12.3546	181	0.8247	11.1715	1098	0.9789	63.7592	300	0.8977	18.5008	191	0.8205	12.0296	K05387|1|0.0|1260|aly:ARALYDRAFT_470513|glutamate receptor, ionotropic, other eukaryote	GO:0030288//outer membrane-bounded periplasmic space;GO:0016021//integral to membrane;GO:0009536//plastid;GO:0005886//plasma membrane	GO:0005234//extracellular-glutamate-gated ion channel activity;GO:0004970//ionotropic glutamate receptor activity;GO:0004965//G-protein coupled GABA receptor activity	GO:0006811//ion transport;GO:0035235//ionotropic glutamate receptor signaling pathway;GO:0007186//G-protein coupled receptor signaling pathway	gi|255566387|ref|XP_002524179.1|/0/glutamate receptor 3 plant, putative [Ricinus communis]
Litchi_GLEAN_10044789	2745	760	0.8219	48.4863	314	0.7923	19.9566	203	0.7049	12.7622	527	0.7811	31.1707	224	0.7235	14.0705	226	0.7483	14.4985	K05387|1|0.0|980|ath:AT3G51480|glutamate receptor, ionotropic, other eukaryote	GO:0016020//membrane	GO:0004930//G-protein coupled receptor activity;GO:0005230//extracellular ligand-gated ion channel activity	GO:0007166//cell surface receptor signaling pathway;GO:0006810//transport	gi|296082561|emb|CBI21566.3|/0/unnamed protein product [Vitis vinifera]
Litchi_GLEAN_10017180	1395	755	0.9993	94.7808	305	0.9771	38.1439	171	0.9756	21.1541	886	0.9971	103.119	496	0.9971	61.3074	282	0.9885	35.5984	K08679|1|0.0|743|vvi:100241904|UDP-glucuronate 4-epimerase [EC:5.1.3.6]	GO:0005768//endosome;GO:0005802//trans-Golgi network;GO:0005794//Golgi apparatus	GO:0050379//UDP-glucuronate 5'-epimerase activity;GO:0050378//UDP-glucuronate 4-epimerase activity;GO:0005515//protein binding;GO:0000166//nucleotide binding;GO:0050662//coenzyme binding	GO:0009684//indoleacetic acid biosynthetic process;GO:0005975//carbohydrate metabolic process;GO:0006569//tryptophan catabolic process;GO:0009225//nucleotide-sugar metabolic process	gi|462420068|gb|EMJ24331.1|/0/hypothetical protein PRUPE_ppa005434mg [Prunus persica]
Litchi_GLEAN_10061393	2088	754	0.943	63.2395	2485	0.9708	207.632	2225	0.9674	183.896	1919	0.9665	149.218	2246	0.9717	185.475	2260	0.9636	190.605	-	GO:0009505//plant-type cell wall;GO:0016023//cytoplasmic membrane-bounded vesicle;GO:0005774//vacuolar membrane;GO:0005576//extracellular region	-	GO:0019243//methylglyoxal catabolic process to D-lactate	gi|225459635|ref|XP_002285877.1|/0/PREDICTED: uncharacterized protein LOC100267814 isoform 2 [Vitis vinifera]
Litchi_GLEAN_10022157	1452	754	0.6736	90.9394	344	0.7534	41.3324	412	0.7328	48.9669	676	0.7603	75.5889	322	0.8271	38.238	394	0.7975	47.7843	-	-	-	-	gi|255541324|ref|XP_002511726.1|/5.36588e-104/DNA binding protein, putative [Ricinus communis]
Litchi_GLEAN_10038183	1581	753	0.9962	83.4085	158	0.9304	17.4351	240	0.8994	26.197	672	0.988	69.0105	238	0.988	25.9568	310	0.9798	34.5291	-	-	-	-	gi|225440966|ref|XP_002277252.1|/1.14948e-150/PREDICTED: uncharacterized protein LOC100244201 [Vitis vinifera]
Litchi_GLEAN_10002744	1227	753	0.9853	107.473	129	0.9593	18.3419	77	0.8998	10.8297	228	0.9715	30.1695	88	0.8843	12.3664	80	0.8859	11.4816	-	GO:0005576//extracellular region;GO:0009505//plant-type cell wall	GO:0004190//aspartic-type endopeptidase activity	GO:0006508//proteolysis	gi|357476865|ref|XP_003608718.1|/3.52656e-93/Aspartic proteinase nepenthesin-2 [Medicago truncatula]
Litchi_GLEAN_10047479	2121	753	0.9222	62.173	221	0.8949	18.1782	415	0.9128	33.766	1937	0.925	148.275	314	0.9066	25.5267	395	0.9043	32.7953	-	-	-	-	gi|255547988|ref|XP_002515051.1|/0/conserved hypothetical protein [Ricinus communis]
Litchi_GLEAN_10033448	4554	752	0.9313	28.9183	217	0.7598	8.31316	294	0.7705	11.1411	515	0.9201	18.3608	212	0.7997	8.02691	374	0.8797	14.4622	K14510|1|7e-45|181|pop:POPTR_589567|serine/threonine-protein kinase CTR1 [EC:2.7.11.1]	-	GO:0004672//protein kinase activity	GO:0050896//response to stimulus;GO:0016310//phosphorylation	gi|255565121|ref|XP_002523553.1|/0/serine/threonine protein kinase, putative [Ricinus communis]
Litchi_GLEAN_10037008	2631	750	0.9761	49.9215	1678	0.9799	111.268	2691	0.9768	176.508	1376	0.981	84.9133	1897	0.9768	124.323	2186	0.9992	146.314	K11294|1|4e-13|75.5|zma:100273020|nucleolin;K13126|2|5e-11|68.6|aly:ARALYDRAFT_339396|polyadenylate-binding protein;K14787|4|2e-09|63.2|pop:POPTR_413036|multiple RNA-binding domain-containing protein 1	-	GO:0003676//nucleic acid binding;GO:0000166//nucleotide binding	-	gi|47834701|gb|AAT39004.1|/0/AML1 [Citrus unshiu]
Litchi_GLEAN_10056636	699	749	0.8641	187.652	1423	0.867	355.162	1943	0.8698	479.698	1171	0.867	271.993	1715	0.8727	423.051	2457	0.8741	618.99	-	GO:0005739//mitochondrion	GO:0050897//cobalt ion binding	GO:0007030//Golgi organization;GO:0006833//water transport;GO:0046686//response to cadmium ion;GO:0045454//cell redox homeostasis;GO:0006972//hyperosmotic response;GO:0006096//glycolysis;GO:0009651//response to salt stress;GO:0009266//response to temperature stimulus	gi|224127037|ref|XP_002319991.1|/1.18807e-93/predicted protein [Populus trichocarpa]
Litchi_GLEAN_10058230	861	748	0.6945	152.141	1043	0.7886	211.339	1734	0.7561	347.55	579	0.7282	109.183	915	0.7422	183.241	1464	0.7909	299.429	K08900|1|6e-49|192|pop:POPTR_563200|mitochondrial chaperone BCS1;K13120|5|1e-38|158|vvi:100263357|protein FAM32A	GO:0005886//plasma membrane	GO:0008233//peptidase activity;GO:0005524//ATP binding;GO:0017111//nucleoside-triphosphatase activity	GO:0006508//proteolysis;GO:0051301//cell division	gi|470102865|ref|XP_004287871.1|/5.00542e-56/PREDICTED: uncharacterized protein LOC101292249 [Fragaria vesca subsp. vesca]
Litchi_GLEAN_10045198	798	745	0.9825	163.494	366	0.99	80.0161	622	0.9862	134.512	387	0.9762	78.7383	401	0.985	86.6457	489	0.9875	107.91	-	-	-	GO:0009987//cellular process	gi|224088308|ref|XP_002308409.1|/1.84277e-72/predicted protein [Populus trichocarpa]
Litchi_GLEAN_10065060	2232	745	0.7778	58.4534	495	0.7773	38.691	281	0.7339	21.7262	623	0.7988	45.3181	556	0.7634	42.9523	427	0.7773	33.6891	K14006|1|0.0|1221|rcu:RCOM_1648230|protein transport protein SEC23	GO:0030127//COPII vesicle coat;GO:0005829//cytosol	GO:0008270//zinc ion binding;GO:0005215//transporter activity	GO:0006886//intracellular protein transport;GO:0006888//ER to Golgi vesicle-mediated transport	gi|462418892|gb|EMJ23155.1|/0/hypothetical protein PRUPE_ppa001742mg [Prunus persica]
Litchi_GLEAN_10060964	1791	745	0.986	72.8464	125	0.9118	12.1763	82	0.7901	7.90115	1210	0.9939	109.69	120	0.9296	11.5529	151	0.9274	14.8469	-	GO:0009524//phragmoplast;GO:0005819//spindle;GO:0005874//microtubule	GO:0008017//microtubule binding	GO:0000910//cytokinesis;GO:0000226//microtubule cytoskeleton organization	gi|359473742|ref|XP_002271779.2|/0/PREDICTED: 65-kDa microtubule-associated protein 8-like isoform 1 [Vitis vinifera]
Litchi_GLEAN_10046541	1488	743	0.9926	87.4447	331	0.9987	38.8083	257	0.9772	29.8059	807	0.9987	88.0539	336	0.9724	38.9351	268	0.9993	31.7167	K01184|1|2e-29|128|ath:AT3G15720|polygalacturonase [EC:3.2.1.15]	GO:0005576//extracellular region;GO:0009507//chloroplast	GO:0004650//polygalacturonase activity	GO:0005975//carbohydrate metabolic process	gi|255550387|ref|XP_002516244.1|/0/polygalacturonase, putative [Ricinus communis]
Litchi_GLEAN_10029174	1875	741	0.9077	69.2093	322	0.9056	29.9608	274	0.8379	25.2186	409	0.9371	35.416	341	0.9408	31.3587	323	0.9365	30.3359	-	GO:0005634//nucleus;GO:0005739//mitochondrion	-	-	gi|225439338|ref|XP_002268304.1|/4.46323e-155/PREDICTED: uncharacterized protein LOC100261548 [Vitis vinifera]
Litchi_GLEAN_10006083	1347	741	0.9985	96.3381	99	0.9547	12.8223	27	0.5909	3.45914	121	0.9362	14.5846	111	0.9414	14.2089	49	0.7394	6.40596	-	-	-	-	gi|255562140|ref|XP_002522078.1|/8.17241e-132/conserved hypothetical protein [Ricinus communis]
Litchi_GLEAN_10054657	678	739	0.9838	190.881	436	0.91	112.19	330	0.9012	83.9955	729	0.9838	174.572	443	0.9838	112.663	319	0.9823	82.8546	K13800|1|3e-90|328|rcu:RCOM_0658900|UMP-CMP kinase [EC:2.7.4.- 2.7.4.14]	GO:0005829//cytosol;GO:0005634//nucleus;GO:0048046//apoplast	GO:0004127//cytidylate kinase activity;GO:0005524//ATP binding;GO:0009041//uridylate kinase activity;GO:0046899//nucleoside triphosphate adenylate kinase activity	GO:0046939//nucleotide phosphorylation;GO:0009173//pyrimidine ribonucleoside monophosphate metabolic process	gi|255571119|ref|XP_002526510.1|/4.01555e-89/uridylate kinase plant, putative [Ricinus communis]
Litchi_GLEAN_10018217	885	739	0.991	146.234	370	0.9819	72.9387	356	0.939	69.4191	844	0.9955	154.838	402	0.9661	78.3228	373	0.9706	74.2201	-	-	-	-	gi|359496668|ref|XP_002263304.2|/1.62573e-08/PREDICTED: uncharacterized protein LOC100249180 [Vitis vinifera]
Litchi_GLEAN_10028251	2154	739	0.9605	60.0823	1022	0.9749	82.776	473	0.929	37.8955	866	0.9833	65.2755	1009	0.9786	80.7701	411	0.9661	33.601	K03798|1|0.0|1164|vvi:100250509|cell division protease FtsH [EC:3.4.24.-]	GO:0009941//chloroplast envelope;GO:0031977//thylakoid lumen;GO:0016021//integral to membrane;GO:0009535//chloroplast thylakoid membrane	GO:0005515//protein binding;GO:0004176//ATP-dependent peptidase activity;GO:0008568//microtubule-severing ATPase activity;GO:0046872//metal ion binding;GO:0004222//metalloendopeptidase activity;GO:0005524//ATP binding	GO:0006098//pentose-phosphate shunt;GO:0051301//cell division;GO:0009773//photosynthetic electron transport in photosystem I;GO:0010304//PSII associated light-harvesting complex II catabolic process;GO:0019761//glucosinolate biosynthetic process;GO:0010206//photosystem II repair;GO:0006508//proteolysis;GO:0007049//cell cycle;GO:0010205//photoinhibition	gi|225459844|ref|XP_002285925.1|/0/PREDICTED: ATP-dependent zinc metalloprotease FTSH, chloroplastic [Vitis vinifera]
Litchi_GLEAN_10045857	783	738	0.5798	165.06	71	0.5734	15.8196	40	0.5517	8.81597	240	0.5747	49.7654	115	0.5798	25.3245	49	0.5785	11.0202	K13448|1|1e-44|177|vvi:100253496|calcium-binding protein CML	-	-	GO:0010035//response to inorganic substance;GO:0050789//regulation of biological process;GO:0009725//response to hormone stimulus;GO:0009416//response to light stimulus;GO:0009266//response to temperature stimulus;GO:1901700;GO:0009791//post-embryonic development;GO:0048608//reproductive structure development;GO:0006950//response to stress	gi|449456192|ref|XP_004145834.1|/9.58883e-45/PREDICTED: probable calcium-binding protein CML23-like [Cucumis sativus]
Litchi_GLEAN_10042979	774	738	0.9961	166.979	1927	0.9987	434.35	3403	0.9987	758.74	1119	0.9974	234.729	1598	0.9987	355.993	2385	0.9987	542.629	-	GO:0005634//nucleus	GO:0005515//protein binding;GO:0003677//DNA binding;GO:0003700//sequence-specific DNA binding transcription factor activity	GO:0010363//regulation of plant-type hypersensitive response;GO:0009651//response to salt stress;GO:0006612//protein targeting to membrane;GO:0045892//negative regulation of transcription, DNA-dependent;GO:0010150//leaf senescence;GO:0009737//response to abscisic acid stimulus;GO:0009963//positive regulation of flavonoid biosynthetic process;GO:0009741//response to brassinosteroid stimulus;GO:001…	gi|224075517|ref|XP_002304662.1|/5.63633e-104/NAC domain protein, IPR003441 [Populus trichocarpa]
Litchi_GLEAN_10010706	972	737	0.9763	132.785	262	0.9733	47.0256	324	0.965	57.5242	960	0.9784	160.355	282	0.9733	50.0251	542	0.9774	98.1949	-	-	-	-	-
Litchi_GLEAN_10044038	2343	735	0.6577	54.9367	539	0.6543	40.1343	182	0.6086	13.4051	1083	0.6795	75.0471	624	0.6692	45.9217	211	0.6385	15.8586	K12129|1|0.0|808|rcu:RCOM_0819890|pseudo-response regulator 7	GO:0005739//mitochondrion;GO:0005634//nucleus	GO:0003677//DNA binding	GO:0009266//response to temperature stimulus;GO:0007623//circadian rhythm;GO:0045892//negative regulation of transcription, DNA-dependent;GO:0010017//red or far-red light signaling pathway	gi|255568450|ref|XP_002525199.1|/0/sensory transduction histidine kinase, putative [Ricinus communis]
Litchi_GLEAN_10058179	5844	734	0.8676	21.9955	305	0.6939	9.10519	241	0.63	7.1167	1233	0.8925	34.2555	334	0.7498	9.85466	398	0.7924	11.993	K14326|1|2e-118|426|osa:4349244|regulator of nonsense transcripts 1 [EC:3.6.4.-]	-	-	-	gi|359473525|ref|XP_003631315.1|/0/PREDICTED: uncharacterized protein LOC100265010 [Vitis vinifera]
Litchi_GLEAN_10017719	2523	733	0.8082	50.8785	215	0.788	14.8669	238	0.7598	16.2791	114	0.7273	7.33611	177	0.786	12.0965	212	0.7741	14.797	K03696|1|0.0|1157|zma:100383428|ATP-dependent Clp protease ATP-binding subunit ClpC	GO:0009941//chloroplast envelope;GO:0009570//chloroplast stroma	GO:0005524//ATP binding;GO:0016887//ATPase activity;GO:0042803//protein homodimerization activity	GO:0009646//response to absence of light;GO:0034214//protein hexamerization;GO:0019538//protein metabolic process	gi|224119914|ref|XP_002318194.1|/0/predicted protein [Populus trichocarpa]
Litchi_GLEAN_10008170	1425	731	0.4772	89.8359	449	0.4204	54.9706	1075	0.4351	130.186	806	0.5053	91.8329	439	0.4309	53.1196	686	0.4358	84.7745	K09338|1|2e-70|265|ath:AT4G16780|homeobox-leucine zipper protein	GO:0005634//nucleus	GO:0043565//sequence-specific DNA binding;GO:0003700//sequence-specific DNA binding transcription factor activity	GO:0044763;GO:0009725//response to hormone stimulus;GO:0048856//anatomical structure development;GO:0006355//regulation of transcription, DNA-dependent;GO:0044767;GO:0009639//response to red or far red light	gi|225469372|ref|XP_002263193.1|/1.1037e-88/PREDICTED: homeobox-leucine zipper protein HAT4-like isoform 1 [Vitis vinifera]
Litchi_GLEAN_10056687	1731	731	0.9041	73.955	908	0.9053	91.5141	1573	0.9047	156.821	1103	0.9024	103.456	933	0.9041	92.9373	1102	0.9053	112.109	K08150|1|0.0|878|vvi:100246301|MFS transporter, SP family, solute carrier family 2 (myo-inositol transporter), member 13	GO:0005886//plasma membrane;GO:0090406//pollen tube;GO:0016021//integral to membrane	GO:0005351//sugar:hydrogen symporter activity;GO:0032440//2-alkenal reductase [NAD(P)] activity;GO:0005366//myo-inositol:hydrogen symporter activity	GO:0015798//myo-inositol transport;GO:0006863//purine nucleobase transport;GO:0055085//transmembrane transport;GO:0008643//carbohydrate transport;GO:0023052//signaling;GO:0055114//oxidation-reduction process	gi|225443922|ref|XP_002278732.1|/0/PREDICTED: probable inositol transporter 2 isoform 1 [Vitis vinifera]
Litchi_GLEAN_10029181	1497	729	0.9886	85.2812	419	0.9666	48.8305	274	0.9305	31.5864	806	0.9987	87.4161	507	0.9866	58.3971	490	0.992	57.6408	-	-	-	GO:0009664//plant-type cell wall organization;GO:0005976//polysaccharide metabolic process	gi|255566211|ref|XP_002524093.1|/2.20522e-91/conserved hypothetical protein [Ricinus communis]
Litchi_GLEAN_10019714	798	729	0.9887	159.982	307	0.9875	67.1173	370	0.9837	80.0149	325	0.9975	66.1239	341	0.9724	73.6812	297	0.9799	65.5404	K08506|1|3e-114|409|aly:ARALYDRAFT_897138|syntaxin of plants SYP7	GO:0009506//plasmodesma;GO:0005886//plasma membrane;GO:0016021//integral to membrane;GO:0005634//nucleus;GO:0005783//endoplasmic reticulum	GO:0005484//SNAP receptor activity;GO:0008565//protein transporter activity	GO:0006612//protein targeting to membrane	gi|255557036|ref|XP_002519551.1|/1.92549e-122/syntaxin, putative [Ricinus communis]
Litchi_GLEAN_10054775	2187	728	0.9753	58.2948	550	0.9639	43.8746	341	0.9643	26.9078	575	0.9771	42.6871	450	0.9717	35.4788	249	0.898	20.0496	K04079|1|0.0|1134|aly:ARALYDRAFT_495334|molecular chaperone HtpG	GO:0005829//cytosol;GO:0005618//cell wall;GO:0005886//plasma membrane	GO:0005524//ATP binding;GO:0051082//unfolded protein binding	GO:0006457//protein folding;GO:0009408//response to heat;GO:0046685//response to arsenic-containing substance;GO:0009644//response to high light intensity;GO:0042542//response to hydrogen peroxide;GO:0009816//defense response to bacterium, incompatible interaction	gi|297792603|ref|XP_002864186.1|/0/heat shock protein 81-1 [Arabidopsis lyrata subsp. lyrata]
Litchi_GLEAN_10035084	849	728	0.4052	150.166	6	0.2415	1.23294	7	0.1849	1.42286	88	0.3958	16.8288	9	0.2061	1.82785	1	0.0577	0.207419	K08235|1|4e-126|448|vvi:100252949|xyloglucan:xyloglucosyl transferase [EC:2.4.1.207];K14504|2|1e-124|443|vvi:100256520|xyloglucan:xyloglucosyl transferase TCH4 [EC:2.4.1.207]	GO:0048046//apoplast;GO:0005618//cell wall	GO:0004553//hydrolase activity, hydrolyzing O-glycosyl compounds;GO:0016762//xyloglucan:xyloglucosyl transferase activity	GO:0006073//cellular glucan metabolic process	gi|225446121|ref|XP_002270416.1|/5.15912e-125/PREDICTED: probable xyloglucan endotransglucosylase/hydrolase protein 23 [Vitis vinifera]
Litchi_GLEAN_10010083	660	727	0.997	192.903	204	0.9909	53.9244	187	0.9909	48.8956	528	0.9924	129.888	193	0.997	50.4219	229	0.9955	61.1009	-	-	-	-	gi|225453002|ref|XP_002263259.1|/3.78414e-62/PREDICTED: uncharacterized protein LOC100253609 [Vitis vinifera]
Litchi_GLEAN_10019914	2358	727	0.9911	53.9931	388	0.9962	28.707	288	0.8876	21.0776	368	0.9864	25.3386	346	0.9788	25.301	348	0.9729	25.9891	K05016|1|0.0|1177|gmx:100811908|chloride channel 7	GO:0005802//trans-Golgi network;GO:0016021//integral to membrane	GO:0005247//voltage-gated chloride channel activity	GO:0030002//cellular anion homeostasis;GO:0007155//cell adhesion;GO:0045010//actin nucleation;GO:0006821//chloride transport;GO:0009826//unidimensional cell growth;GO:0010090//trichome morphogenesis;GO:0010038//response to metal ion;GO:0048765//root hair cell differentiation;GO:0055085//transmembrane transport;GO:0071555//cell wall organization	gi|356497470|ref|XP_003517583.1|/0/PREDICTED: chloride channel protein CLC-d-like [Glycine max]
Litchi_GLEAN_10053116	921	723	0.9957	137.476	369	0.9989	69.8982	241	0.9761	45.1574	732	0.9967	129.041	425	0.9924	79.5673	256	0.987	48.9481	-	-	-	-	gi|224073955|ref|XP_002304204.1|/2.04845e-108/predicted protein [Populus trichocarpa]
Litchi_GLEAN_10025354	771	720	0.9987	163.541	376	0.9896	85.081	217	0.9987	48.571	761	0.9961	160.254	322	0.9961	72.0123	363	0.987	82.9102	-	GO:0009505//plant-type cell wall;GO:0009506//plasmodesma;GO:0005576//extracellular region	-	GO:0042545//cell wall modification;GO:0000911//cytokinesis by cell plate formation;GO:0009664//plant-type cell wall organization;GO:0051707//response to other organism	gi|283131283|dbj|BAI63297.1|/9.98639e-120/thaumatin-like protein [Citrus jambhiri]
Litchi_GLEAN_10029599	1140	720	0.9921	110.605	192	0.9561	29.383	172	0.9386	26.0373	186	0.9386	26.4902	194	0.9596	29.3428	177	0.9693	27.3416	K01206|1|1e-94|344|ath:AT1G67830|alpha-L-fucosidase [EC:3.2.1.51];K00514|3|2e-32|137|rcu:RCOM_1428040|zeta-carotene desaturase [EC:1.3.5.6]	GO:0005576//extracellular region;GO:0009506//plasmodesma;GO:0009505//plant-type cell wall	GO:0004091//carboxylesterase activity	GO:0006629//lipid metabolic process	gi|255560956|ref|XP_002521491.1|/1.16146e-180/Esterase precursor, putative [Ricinus communis]
Litchi_GLEAN_10014350	3045	717	0.9872	41.2363	1658	0.958	94.9941	980	0.978	55.5406	905	0.9842	48.2547	1435	0.98	81.2587	816	0.9859	47.1909	K03526|1|0.0|1360|vvi:100257071|(E)-4-hydroxy-3-methylbut-2-enyl-diphosphate synthase [EC:1.17.7.1]	GO:0009941//chloroplast envelope;GO:0009570//chloroplast stroma	GO:0051539//4 iron, 4 sulfur cluster binding;GO:0046429//4-hydroxy-3-methylbut-2-en-1-yl diphosphate synthase activity;GO:0005351//sugar:hydrogen symporter activity;GO:0005506//iron ion binding	GO:0055114//oxidation-reduction process;GO:0009862//systemic acquired resistance, salicylic acid mediated signaling pathway;GO:0009401//phosphoenolpyruvate-dependent sugar phosphotransferase system;GO:0009617//response to bacterium;GO:0016114//terpenoid biosynthetic process	gi|225435309|ref|XP_002285130.1|/0/PREDICTED: 4-hydroxy-3-methylbut-2-en-1-yl diphosphate synthase [Vitis vinifera]
Litchi_GLEAN_10032841	651	717	0.9954	192.879	324	0.9939	86.8287	284	0.9954	75.2851	318	0.9923	79.3093	335	0.9939	88.7297	341	0.9892	92.2421	K13448|1|1e-69|260|vvi:100254364|calcium-binding protein CML	GO:0005576//extracellular region	GO:0005509//calcium ion binding	-	gi|225433888|ref|XP_002266359.1|/1.48763e-68/PREDICTED: calmodulin-like protein 5 [Vitis vinifera]
Litchi_GLEAN_10016994	1332	717	0.997	94.2676	90	0.8544	11.7879	36	0.4444	4.66413	919	0.9955	112.018	85	0.8138	11.0032	96	0.9647	12.6918	-	GO:0009531//secondary cell wall;GO:0005774//vacuolar membrane;GO:0031225//anchored to membrane;GO:0005886//plasma membrane	-	GO:0010413//glucuronoxylan metabolic process;GO:0009834//secondary cell wall biogenesis;GO:0009808//lignin metabolic process;GO:0010089//xylem development;GO:0045492//xylan biosynthetic process;GO:0009830//cell wall modification involved in abscission	gi|118488472|gb|ABK96050.1|/0/unknown [Populus trichocarpa]
Litchi_GLEAN_10003491	711	716	0.993	176.356	1	0.0689	0.245375	1	0.0689	0.242718	4	0.2504	0.913415	-	-	-	-	-	-	K09286|1|1e-21|101|ath:AT4G25490|EREBP-like factor	-	-	-	gi|224074843|ref|XP_002304466.1|/3.54583e-41/AP2/ERF domain-containing transcription factor [Populus trichocarpa]
Litchi_GLEAN_10039887	1896	715	0.7748	66.0412	403	0.7685	37.0822	353	0.76	32.1298	451	0.7642	38.6203	375	0.7537	34.1035	325	0.7168	30.1857	K00924|1|4e-134|476|osa:4342410|[EC:2.7.1.-];K07198|3|1e-69|262|aly:ARALYDRAFT_484683|5'-AMP-activated protein kinase, catalytic alpha subunit [EC:2.7.11.11]	GO:0005886//plasma membrane	GO:0004683//calmodulin-dependent protein kinase activity;GO:0005515//protein binding;GO:0005524//ATP binding	GO:0019722//calcium-mediated signaling;GO:0010118//stomatal movement;GO:0006468//protein phosphorylation	gi|188509970|gb|ACD56654.1|/0/putative serine-threonine kinase [Gossypioides kirkii]
Litchi_GLEAN_10024747	2910	715	0.8962	43.0289	296	0.857	17.7459	443	0.8608	26.2714	823	0.8962	45.9182	379	0.8749	22.457	742	0.8931	44.9021	K14489|1|0.0|1561|vvi:100254304|arabidopsis histidine kinase 2/3/4 (cytokinin receptor) [EC:2.7.13.3]	GO:0016020//membrane	GO:0004721//phosphoprotein phosphatase activity;GO:0005034//osmosensor activity;GO:0000155//phosphorelay sensor kinase activity;GO:0019955//cytokine binding;GO:0000156//phosphorelay response regulator activity;GO:0005524//ATP binding	GO:0048831//regulation of shoot system development;GO:0009414//response to water deprivation;GO:0023014//signal transduction by phosphorylation;GO:0006355//regulation of transcription, DNA-dependent;GO:0042742//defense response to bacterium;GO:0010086//embryonic root morphogenesis;GO:0006468//protein phosphorylation;GO:0010029//regulation of seed germination;GO:0000160//two-component signal trans…	gi|359473065|ref|XP_002285117.2|/0/PREDICTED: histidine kinase 4-like [Vitis vinifera]
Litchi_GLEAN_10061714	1065	715	0.9793	117.572	328	0.9765	53.7308	105	0.8235	17.0142	1409	0.9803	214.803	371	0.9756	60.0661	244	0.9596	40.3456	-	GO:0005576//extracellular region	-	-	gi|255572411|ref|XP_002527143.1|/5.12833e-138/conserved hypothetical protein [Ricinus communis]
Litchi_GLEAN_10009292	918	713	0.9804	136.017	338	0.9847	64.2352	232	0.9782	43.6131	425	0.976	75.1665	356	0.9956	66.8671	281	0.9608	53.9038	K12581|1|3e-81|299|sbi:SORBI_04g035960|CCR4-NOT transcription complex subunit 7/8	GO:0005634//nucleus	GO:0003676//nucleic acid binding;GO:0008408//3'-5' exonuclease activity;GO:0004540//ribonuclease activity	GO:0009451//RNA modification;GO:0009693//ethylene biosynthetic process;GO:0000289//nuclear-transcribed mRNA poly(A) tail shortening;GO:0042742//defense response to bacterium;GO:0002679//respiratory burst involved in defense response;GO:0010228//vegetative to reproductive phase transition of meristem;GO:0010200//response to chitin;GO:0009738//abscisic acid mediated signaling pathway;GO:0009814//de…	gi|224140049|ref|XP_002323399.1|/7.49592e-104/predicted protein [Populus trichocarpa]
Litchi_GLEAN_10017910	1953	712	0.9744	63.8448	736	0.977	65.7468	260	0.9365	22.9743	454	0.9759	37.7426	628	0.9739	55.4451	251	0.9606	22.6322	K01099|1|3e-48|191|ota:Ot04g02290|phosphatidylinositol-bisphosphatase [EC:3.1.3.36]	-	GO:0016491//oxidoreductase activity	GO:0043647//inositol phosphate metabolic process;GO:0044238//primary metabolic process	gi|462396358|gb|EMJ02157.1|/0/hypothetical protein PRUPE_ppa002431mg [Prunus persica]
Litchi_GLEAN_10063886	999	712	0.979	124.814	18	0.5956	3.14345	34	0.6847	5.87334	23	0.5656	3.73801	16	0.5666	2.76159	49	0.8769	8.63747	K01087|1|3e-143|506|rcu:RCOM_1500340|trehalose 6-phosphate phosphatase [EC:3.1.3.12]	GO:0005634//nucleus	GO:0004805//trehalose-phosphatase activity	GO:0005992//trehalose biosynthetic process	gi|462414583|gb|EMJ19320.1|/1.3354e-143/hypothetical protein PRUPE_ppa007023mg [Prunus persica]
Litchi_GLEAN_10008633	1302	711	0.9869	95.6326	1111	0.9816	148.868	514	0.9531	68.1278	937	0.9939	116.844	1247	0.9846	165.143	710	0.967	96.0292	K08287|1|0.0|731|aly:ARALYDRAFT_914113|dual-specificity kinase [EC:2.7.12.1];K00924|4|9e-149|525|osa:4326374|[EC:2.7.1.-];K08823|5|1e-97|355|olu:OSTLU_50484|CDC-like kinase [EC:2.7.12.1]	GO:0009507//chloroplast;GO:0005634//nucleus	GO:0005515//protein binding;GO:0004325//ferrochelatase activity;GO:0004712//protein serine/threonine/tyrosine kinase activity;GO:0004674//protein serine/threonine kinase activity;GO:0005524//ATP binding	GO:0006098//pentose-phosphate shunt;GO:0019760//glucosinolate metabolic process;GO:0016117//carotenoid biosynthetic process;GO:0043085//positive regulation of catalytic activity;GO:0019252//starch biosynthetic process;GO:0006397//mRNA processing;GO:0006783//heme biosynthetic process;GO:0019288//isopentenyl diphosphate biosynthetic process, mevalonate-independent pathway;GO:0000023//maltose metabo…	gi|255540473|ref|XP_002511301.1|/0/afc, putative [Ricinus communis]
Litchi_GLEAN_10045112	1731	710	0.9266	71.8305	690	0.9393	69.5427	345	0.9087	34.3949	599	0.9249	56.1834	725	0.9422	72.2181	548	0.9353	55.7493	K12126|1|5e-32|137|aly:ARALYDRAFT_471048|phytochrome-interacting factor 3;K10863|3|5e-07|54.7|ath:AT5G01310|aprataxin [EC:3.-.-.-];K13422|5|2e-06|52.4|gmx:100790168|transcription factor MYC2	-	GO:0005515//protein binding	GO:0009639//response to red or far red light;GO:0018130;GO:0048580;GO:1901362;GO:0044271//cellular nitrogen compound biosynthetic process;GO:0044710;GO:0009845//seed germination;GO:0050794//regulation of cellular process;GO:0019438//aromatic compound biosynthetic process	gi|255560265|ref|XP_002521150.1|/1.02585e-118/Phytochrome-interacting factor, putative [Ricinus communis]
Litchi_GLEAN_10044161	1293	709	0.9985	96.0274	1242	0.9969	167.58	1674	0.9977	223.424	1001	0.9977	125.694	1125	0.9985	150.024	1278	0.9985	174.056	K13065|1|0.0|754|pop:POPTR_554899|shikimate O-hydroxycinnamoyltransferase [EC:2.3.1.133]	GO:0005829//cytosol;GO:0016020//membrane	GO:0047672;GO:0047172//shikimate O-hydroxycinnamoyltransferase activity;GO:0047205//quinate O-hydroxycinnamoyltransferase activity;GO:0005515//protein binding	GO:0010363//regulation of plant-type hypersensitive response;GO:0009805//coumarin biosynthetic process;GO:0009611//response to wounding;GO:0009963//positive regulation of flavonoid biosynthetic process;GO:0006612//protein targeting to membrane;GO:0010252//auxin homeostasis;GO:0009809//lignin biosynthetic process	gi|183585181|gb|ACC63882.1|/0/quinate O-hydroxycinnamoyltransferase/shikimate O-hydroxycinnamoyltransferase [Populus trichocarpa]
Litchi_GLEAN_10025333	1506	709	0.9993	82.4458	192	0.9814	22.2421	53	0.7795	6.07327	181	0.99	19.5133	160	0.9754	18.3189	138	0.9469	16.1365	K14489|1|2e-12|72.0|vvi:100263145|arabidopsis histidine kinase 2/3/4 (cytokinin receptor) [EC:2.7.13.3]	-	GO:0042973//glucan endo-1,3-beta-D-glucosidase activity	GO:0005975//carbohydrate metabolic process	gi|255584220|ref|XP_002532848.1|/0/Glucan endo-1,3-beta-glucosidase precursor, putative [Ricinus communis]
Litchi_GLEAN_10054788	3702	709	0.8598	33.5396	307	0.7534	14.4678	327	0.7547	15.2435	212	0.7261	9.29774	283	0.7755	13.1812	277	0.7666	13.1765	-	-	-	-	gi|297742222|emb|CBI34371.3|/3.15608e-133/unnamed protein product [Vitis vinifera]
Litchi_GLEAN_10055121	1545	708	0.8964	80.2513	200	0.8718	22.584	155	0.7864	17.3131	813	0.8958	85.4358	238	0.8421	26.5616	270	0.8913	30.7745	K01114|1|0.0|910|rcu:RCOM_1505800|phospholipase C [EC:3.1.4.3]	GO:0005886//plasma membrane	GO:0034480	-	gi|255540205|ref|XP_002511167.1|/0/Phospholipase C 4 precursor, putative [Ricinus communis]
Litchi_GLEAN_10044537	672	707	0.9955	184.246	87	0.9137	22.5865	105	0.8467	26.9645	251	0.939	60.6432	79	0.9107	20.2704	94	0.9152	24.6328	-	GO:0044464//cell part	-	-	gi|255539066|ref|XP_002510598.1|/2.62267e-53/conserved hypothetical protein [Ricinus communis]
Litchi_GLEAN_10048990	1086	707	0.9963	114.008	187	0.9438	30.0408	87	0.8702	13.8249	1167	0.9862	174.469	148	0.9429	23.4983	218	0.9779	35.3494	K13648|1|7e-15|79.7|pop:POPTR_581394|alpha-1,4-galacturonosyltransferase [EC:2.4.1.43]	-	GO:0016757//transferase activity, transferring glycosyl groups	GO:0071554//cell wall organization or biogenesis;GO:0007275//multicellular organismal development	gi|356519066|ref|XP_003528195.1|/2.80357e-138/PREDICTED: probable galacturonosyltransferase-like 1-like [Glycine max]
Litchi_GLEAN_10024358	876	707	0.9977	141.339	268	0.9954	53.374	250	0.9932	49.2502	806	0.9954	149.386	296	0.9954	58.263	472	0.9954	94.8841	K09338|1|2e-95|346|ath:AT1G69780|homeobox-leucine zipper protein	GO:0005634//nucleus	GO:0003700//sequence-specific DNA binding transcription factor activity;GO:0000976//transcription regulatory region sequence-specific DNA binding	GO:0006355//regulation of transcription, DNA-dependent	gi|255558168|ref|XP_002520111.1|/1.71368e-139/homeobox protein, putative [Ricinus communis]
Litchi_GLEAN_10062596	1248	706	0.996	99.069	103	0.9696	14.3987	109	0.9591	15.0725	194	0.9768	25.2386	144	0.9784	19.8954	143	0.9904	20.178	K09561|1|2e-09|62.0|vcn:VOLCADRAFT_67840|STIP1 homology and U-box containing protein 1 [EC:6.3.2.19]	GO:0005737//cytoplasm;GO:0000151//ubiquitin ligase complex	GO:0004842//ubiquitin-protein ligase activity	GO:0010200//response to chitin;GO:0016567//protein ubiquitination	gi|224103617|ref|XP_002313124.1|/1.08027e-172/predicted protein [Populus trichocarpa]
Litchi_GLEAN_10052370	2241	705	0.9875	55.0928	285	0.9237	22.1872	301	0.9027	23.1791	343	0.9563	24.8502	296	0.967	22.7748	255	0.9469	20.038	K13414|1|2e-70|265|pop:POPTR_1071643|mitogen-activated protein kinase kinase kinase 1, plant [EC:2.7.11.25];K11228|4|6e-68|257|ota:Ot13g01170|mitogen-activated protein kinase kinase kinase [EC:2.7.11.1]	GO:0005886//plasma membrane	GO:0005524//ATP binding;GO:0004674//protein serine/threonine kinase activity	GO:0046777//protein autophosphorylation	gi|255538424|ref|XP_002510277.1|/2.45258e-151/conserved hypothetical protein [Ricinus communis]
Litchi_GLEAN_10011424	669	703	0.6741	184.025	211	0.6532	55.0244	543	0.6682	140.07	1034	0.6712	250.941	250	0.6547	64.4346	747	0.6637	196.63	K00799|1|6e-59|224|vvi:100254521|glutathione S-transferase [EC:2.5.1.18]	-	GO:0016740//transferase activity	-	gi|225454637|ref|XP_002266994.1|/6.99989e-58/PREDICTED: glutathione transferase GST 23-like isoform 1 [Vitis vinifera]
Litchi_GLEAN_10019365	1410	700	0.9965	86.9414	2507	0.995	310.195	1497	0.9957	183.221	1871	0.9936	215.443	2531	0.9965	309.513	1330	0.9972	166.107	K08237|1|0.0|685|pop:POPTR_731288|hydroquinone glucosyltransferase [EC:2.4.1.218]	-	GO:0080043//quercetin 3-O-glucosyltransferase activity	GO:0009651//response to salt stress;GO:0042178//xenobiotic catabolic process;GO:0009636//response to toxic substance	gi|224127894|ref|XP_002320190.1|/0/predicted protein [Populus trichocarpa]
Litchi_GLEAN_10022338	1671	700	0.6637	73.3616	295	0.6463	30.7996	383	0.6355	39.5544	410	0.6571	39.8369	311	0.6583	32.0915	325	0.6499	34.2502	K05658|1|9e-57|219|vvi:100262734|ATP-binding cassette, subfamily B (MDR/TAP), member 1;K00924|2|4e-52|204|ath:AT3G55450|[EC:2.7.1.-]	GO:0005886//plasma membrane	GO:0004672//protein kinase activity;GO:0005524//ATP binding	GO:0006468//protein phosphorylation;GO:0006914//autophagy	gi|462400654|gb|EMJ06211.1|/0/hypothetical protein PRUPE_ppa003682mg [Prunus persica]
Litchi_GLEAN_10023938	690	700	0.9899	177.663	49	0.8449	12.3893	80	0.9261	20.0084	393	0.9899	92.4744	50	0.9246	12.4947	80	0.958	20.4172	K09286|1|1e-52|204|ath:AT4G17500|EREBP-like factor;K14517|2|3e-47|186|ath:AT5G47220|ethylene-responsive transcription factor 2	-	-	-	gi|462405184|gb|EMJ10648.1|/3.17823e-58/hypothetical protein PRUPE_ppa009707mg [Prunus persica]
Litchi_GLEAN_10012826	4470	698	0.9409	27.3461	2196	0.9425	85.7085	1813	0.955	69.9942	1177	0.9492	42.7511	2473	0.9655	95.3942	1692	0.9647	66.6574	K05666|1|0.0|687|olu:OSTLU_35503|ATP-binding cassette, subfamily C (CFTR/MRP), member 2;K05658|2|7e-56|218|ath:AT3G28415|ATP-binding cassette, subfamily B (MDR/TAP), member 1	GO:0000325//plant-type vacuole;GO:0005774//vacuolar membrane;GO:0016021//integral to membrane;GO:0005794//Golgi apparatus;GO:0009506//plasmodesma;GO:0005886//plasma membrane	GO:0032440//2-alkenal reductase [NAD(P)] activity;GO:0008517//folic acid transporter activity;GO:0042626//ATPase activity, coupled to transmembrane movement of substances;GO:0005524//ATP binding	GO:0009611//response to wounding;GO:0009414//response to water deprivation;GO:0010118//stomatal movement;GO:0009624//response to nematode;GO:0006855//drug transmembrane transport;GO:0034976//response to endoplasmic reticulum stress;GO:0015884//folic acid transport;GO:0055114//oxidation-reduction process;GO:0006200//ATP catabolic process;GO:0009627//systemic acquired resistance	gi|255564132|ref|XP_002523063.1|/0/multidrug resistance-associated protein 2, 6 (mrp2, 6), abc-transoprter, putative [Ricinus communis]
Litchi_GLEAN_10040312	1497	698	0.9499	81.6547	458	0.9399	53.3756	325	0.9506	37.4657	674	0.9506	73.0998	455	0.9279	52.4077	374	0.8764	43.9952	K08818|1|1e-39|162|vvi:100246062|cell division cycle 2-like [EC:2.7.11.22]	GO:0005886//plasma membrane	-	-	gi|441481991|gb|AGC39090.1|/0/remorin-4 protein [Dimocarpus longan]
Litchi_GLEAN_10011238	2184	697	0.9702	55.8892	117	0.8352	9.34614	135	0.6767	10.6673	167	0.9231	12.4149	124	0.8022	9.78981	150	0.897	12.0947	-	-	-	GO:0016571//histone methylation;GO:0009909//regulation of flower development;GO:0010048//vernalization response	gi|255549052|ref|XP_002515582.1|/0/conserved hypothetical protein [Ricinus communis]
Litchi_GLEAN_10035636	1383	696	0.9971	88.1322	215	0.9132	27.1216	198	0.9342	24.7067	801	0.9986	94.0347	258	0.9769	32.1664	385	0.9986	49.0224	K14489|1|2e-13|75.1|vvi:100263145|arabidopsis histidine kinase 2/3/4 (cytokinin receptor) [EC:2.7.13.3]	-	GO:0042973//glucan endo-1,3-beta-D-glucosidase activity	GO:0005975//carbohydrate metabolic process	gi|255539278|ref|XP_002510704.1|/0/Glucan endo-1,3-beta-glucosidase precursor, putative [Ricinus communis]
Litchi_GLEAN_10015235	1587	696	0.9975	76.8033	244	0.9981	26.8233	163	0.9256	17.7249	566	0.9968	57.9052	251	0.9987	27.2711	196	0.9987	21.7488	K13667|1|2e-152|536|gmx:100797600|protein glucosyltransferase [EC:2.4.1.-]	GO:0005802//trans-Golgi network;GO:0005576//extracellular region;GO:0005794//Golgi apparatus;GO:0005768//endosome	-	-	gi|225470185|ref|XP_002268245.1|/0/PREDICTED: O-glucosyltransferase rumi homolog [Vitis vinifera]
Litchi_GLEAN_10036486	3294	695	0.8752	36.9495	187	0.7696	9.90415	241	0.7353	12.626	552	0.8707	27.2078	207	0.8148	10.8356	284	0.7963	15.1828	-	-	-	GO:0044238//primary metabolic process;GO:0044763;GO:0044260	gi|147791289|emb|CAN65607.1|/0/hypothetical protein VITISV_042269 [Vitis vinifera]
Litchi_GLEAN_10007632	675	695	0.9956	180.314	167	0.9689	43.163	228	0.9719	58.2912	810	0.997	194.832	407	0.9926	103.967	280	0.9793	73.0483	-	GO:0048046//apoplast;GO:0005618//cell wall;GO:0031012//extracellular matrix	GO:0050162//oxalate oxidase activity;GO:0045735//nutrient reservoir activity;GO:0030145//manganese ion binding	GO:0009651//response to salt stress;GO:0055114//oxidation-reduction process	gi|224110006|ref|XP_002333166.1|/1.86463e-83/predicted protein [Populus trichocarpa]
Litchi_GLEAN_10021574	795	691	0.6025	152.215	1006	0.605	220.765	1591	0.6038	345.362	123	0.5874	25.1198	846	0.6063	183.488	1264	0.605	279.986	K00522|1|3e-95|345|rcu:RCOM_0847660|ferritin heavy chain [EC:1.16.3.1]	GO:0009507//chloroplast	GO:0008199//ferric iron binding;GO:0004322//ferroxidase activity	GO:0050896//response to stimulus;GO:0006879//cellular iron ion homeostasis;GO:0006826//iron ion transport;GO:0055114//oxidation-reduction process	gi|255571441|ref|XP_002526668.1|/3.51496e-94/ferritin, plant, putative [Ricinus communis]
Litchi_GLEAN_10012444	501	689	0.994	240.84	244	0.994	84.9672	256	0.9641	88.1808	272	0.9721	88.1473	263	0.99	90.5156	194	0.99	68.1899	-	GO:0005886//plasma membrane;GO:0031225//anchored to membrane;GO:0090406//pollen tube	-	GO:0010483//pollen tube reception;GO:0010183//pollen tube guidance;GO:0010198//synergid death;GO:0009567//double fertilization forming a zygote and endosperm	gi|315937292|gb|ADU56196.1|/1.13072e-52/hypothetical protein [Jatropha curcas]
Litchi_GLEAN_10003344	1944	688	0.5643	61.9783	343	0.5417	30.782	196	0.5484	17.3993	353	0.4938	29.482	305	0.5242	27.0526	229	0.5766	20.7441	-	GO:0005576//extracellular region	GO:0016298//lipase activity;GO:0052689	-	gi|462406623|gb|EMJ12087.1|/0/hypothetical protein PRUPE_ppa002205mg [Prunus persica]
Litchi_GLEAN_10024099	765	688	0.9961	157.498	1900	0.9987	433.303	1393	0.9974	314.24	386	0.9974	81.9226	2511	0.9961	565.966	1997	0.9974	459.698	-	GO:0009506//plasmodesma;GO:0005886//plasma membrane;GO:0005634//nucleus;GO:0005829//cytosol	GO:0005515//protein binding	GO:0009862//systemic acquired resistance, salicylic acid mediated signaling pathway;GO:0010310//regulation of hydrogen peroxide metabolic process;GO:0001666//response to hypoxia	gi|255556005|ref|XP_002519037.1|/9.54482e-109/Stem-specific protein TSJT1, putative [Ricinus communis]
Litchi_GLEAN_10038504	1572	686	0.9975	76.4221	1812	0.9987	201.097	1509	0.9949	165.657	1705	0.9987	176.096	1683	0.9975	184.602	1631	0.9987	182.708	-	GO:0005634//nucleus	GO:0005515//protein binding;GO:0008270//zinc ion binding;GO:0003676//nucleic acid binding;GO:0003700//sequence-specific DNA binding transcription factor activity	GO:0031348//negative regulation of defense response;GO:0009867//jasmonic acid mediated signaling pathway;GO:0035304//regulation of protein dephosphorylation;GO:0009862//systemic acquired resistance, salicylic acid mediated signaling pathway;GO:0010431//seed maturation;GO:0010363//regulation of plant-type hypersensitive response;GO:0010310//regulation of hydrogen peroxide metabolic process;GO:0009…	gi|427199310|gb|AFY26885.1|/2.39148e-95/zinc finger protein [Morella rubra]
Litchi_GLEAN_10000978	780	685	0.9923	153.795	143	0.9769	31.9846	114	0.959	25.2222	297	0.9987	61.8215	175	0.9872	38.6856	123	0.959	27.7694	-	GO:0005634//nucleus;GO:0005829//cytosol	-	GO:0009846//pollen germination;GO:0009860//pollen tube growth	gi|470134384|ref|XP_004303033.1|/1.78208e-126/PREDICTED: histone deacetylase HDT3-like [Fragaria vesca subsp. vesca]
Litchi_GLEAN_10062197	516	684	0.9864	232.142	364	0.9826	123.07	210	0.9535	70.2331	967	0.9922	304.267	298	0.9864	99.58	269	0.9884	91.8033	K14319|1|1e-13|73.9|ath:AT3G63130|Ran GTPase-activating protein 1	GO:0005829//cytosol;GO:0005640//nuclear outer membrane;GO:0005886//plasma membrane	GO:0005515//protein binding	GO:0006913//nucleocytoplasmic transport;GO:0007067//mitosis;GO:0048527//lateral root development	gi|359491999|ref|XP_002285058.2|/2.13669e-32/PREDICTED: MFP1 attachment factor 1-like [Vitis vinifera]
Litchi_GLEAN_10027253	2511	683	0.9403	47.6345	280	0.8817	19.4541	319	0.8833	21.9238	374	0.8917	24.1826	246	0.8427	16.8925	279	0.8734	19.5665	K14963|1|2e-15|83.2|aly:ARALYDRAFT_485324|COMPASS component SWD3	-	-	-	gi|255555687|ref|XP_002518879.1|/0/WD-repeat protein, putative [Ricinus communis]
Litchi_GLEAN_10027677	1047	681	0.9943	113.906	528	0.9866	87.9805	325	0.9885	53.5684	897	0.9933	139.099	550	0.9924	90.5777	409	0.9847	68.7911	K15285|1|7e-141|498|vvi:100262066|solute carrier family 35, member E3	GO:0005768//endosome;GO:0005794//Golgi apparatus;GO:0005886//plasma membrane;GO:0016021//integral to membrane;GO:0005802//trans-Golgi network	-	GO:0006944//cellular membrane fusion;GO:0048193//Golgi vesicle transport;GO:0006863//purine nucleobase transport;GO:0006486//protein glycosylation	gi|22329373|ref|NP_172172.2|/1.45951e-150/nodulin MtN21 /EamA-like transporter protein [Arabidopsis thaliana]
Litchi_GLEAN_10008845	282	680	0.4468	422.287	3206	0.4468	1983.42	3548	0.4468	2171.23	606	0.4468	348.9	2948	0.4468	1802.54	3529	0.4468	2203.73	-	-	-	-	gi|359490972|ref|XP_002279379.2|/1.951e-31/PREDICTED: non-specific lipid-transfer protein 2-like [Vitis vinifera]
Litchi_GLEAN_10019129	2289	679	0.9528	51.9483	274	0.9148	20.8835	336	0.9353	25.3318	260	0.9131	18.4419	317	0.9305	23.8792	306	0.9567	23.5414	K15082|1|1e-173|608|vvi:100244043|DNA repair protein RAD7;K10268|3|6e-13|74.7|sbi:SORBI_05g025540|F-box and leucine-rich repeat protein 2/20	GO:0009536//plastid	-	-	gi|462399823|gb|EMJ05491.1|/0/hypothetical protein PRUPE_ppa001096mg [Prunus persica]
Litchi_GLEAN_10021284	858	679	0.8823	138.589	6	0.2401	1.22001	1	0.0571	0.201134	10	0.5117	1.8923	5	0.2249	1.00482	1	0.0571	0.205243	K08235|1|8e-116|414|vvi:100246166|xyloglucan:xyloglucosyl transferase [EC:2.4.1.207];K14504|2|1e-115|413|vvi:100256520|xyloglucan:xyloglucosyl transferase TCH4 [EC:2.4.1.207]	-	GO:0003824//catalytic activity	GO:0005975//carbohydrate metabolic process	gi|359485091|ref|XP_003633213.1|/5.40534e-115/PREDICTED: probable xyloglucan endotransglucosylase/hydrolase protein 23-like [Vitis vinifera]
Litchi_GLEAN_10060456	1164	679	0.9991	102.156	129	0.9631	19.3346	91	0.921	13.4915	277	0.9966	38.6371	120	0.9888	17.776	110	0.9691	16.6416	K13648|1|6e-24|109|aly:ARALYDRAFT_312807|alpha-1,4-galacturonosyltransferase [EC:2.4.1.43]	GO:0005794//Golgi apparatus	GO:0047262//polygalacturonate 4-alpha-galacturonosyltransferase activity	GO:0016051//carbohydrate biosynthetic process	gi|462419976|gb|EMJ24239.1|/1.40662e-175/hypothetical protein PRUPE_ppa006911mg [Prunus persica]
Litchi_GLEAN_10033467	2865	679	0.9309	41.5043	227	0.8265	13.8229	275	0.8255	16.5646	933	0.9874	52.8731	246	0.9019	14.8053	407	0.9361	25.0164	K00924|1|2e-139|495|aly:ARALYDRAFT_476729|[EC:2.7.1.-];K08286|5|1e-111|402|aly:ARALYDRAFT_491919|protein-serine/threonine kinase [EC:2.7.11.-]	GO:0016021//integral to membrane;GO:0005886//plasma membrane	GO:0004674//protein serine/threonine kinase activity;GO:0005524//ATP binding;GO:0004713//protein tyrosine kinase activity;GO:0032440//2-alkenal reductase [NAD(P)] activity	GO:0006468//protein phosphorylation;GO:0055114//oxidation-reduction process;GO:0007169//transmembrane receptor protein tyrosine kinase signaling pathway;GO:2000604//negative regulation of secondary growth	gi|224088234|ref|XP_002308383.1|/0/predicted protein [Populus trichocarpa]
Litchi_GLEAN_10035635	2793	677	0.9241	42.4488	335	0.8904	20.9254	239	0.8371	14.7672	648	0.9069	37.6688	329	0.8776	20.311	242	0.875	15.2581	K05387|1|0.0|1267|ath:AT1G42540|glutamate receptor, ionotropic, other eukaryote	GO:0030288//outer membrane-bounded periplasmic space;GO:0016021//integral to membrane;GO:0005576//extracellular region	GO:0005234//extracellular-glutamate-gated ion channel activity;GO:0004970//ionotropic glutamate receptor activity;GO:0005262//calcium channel activity;GO:0005217//intracellular ligand-gated ion channel activity;GO:0004965//G-protein coupled GABA receptor activity	GO:0009416//response to light stimulus;GO:0035235//ionotropic glutamate receptor signaling pathway;GO:0006874//cellular calcium ion homeostasis;GO:0006816//calcium ion transport;GO:0071230//cellular response to amino acid stimulus;GO:0009630//gravitropism;GO:0007186//G-protein coupled receptor signaling pathway	gi|255539276|ref|XP_002510703.1|/0/glutamate receptor 3 plant, putative [Ricinus communis]
Litchi_GLEAN_10051394	3525	676	0.5623	33.5842	5	0.0567	0.247463	2	0.0278	0.0979136	1205	0.5957	55.5016	9	0.1055	0.440239	20	0.2207	0.999141	-	GO:0031012//extracellular matrix;GO:0005618//cell wall;GO:0048046//apoplast	GO:0042802//identical protein binding;GO:0004252//serine-type endopeptidase activity	GO:0006508//proteolysis;GO:0043086//negative regulation of catalytic activity	gi|224127486|ref|XP_002320086.1|/0/predicted protein [Populus trichocarpa]
Litchi_GLEAN_10034504	732	675	0.7186	161.488	1834	0.7199	437.107	1333	0.7008	314.261	595	0.7199	131.973	1487	0.7158	350.272	1347	0.7213	324.05	-	-	-	-	gi|470114375|ref|XP_004293391.1|/1.3128e-17/PREDICTED: uncharacterized protein LOC101298395 [Fragaria vesca subsp. vesca]
Litchi_GLEAN_10018550	2205	674	0.9338	53.5302	552	0.9274	43.6747	242	0.8726	18.9399	936	0.9342	68.92	618	0.9351	48.3265	388	0.9311	30.987	K12309|1|0.0|966|ath:AT3G52840|beta-galactosidase [EC:3.2.1.23];K01190|3|3e-70|265|cme:CMP078C|beta-galactosidase [EC:3.2.1.23]	-	GO:0030246//carbohydrate binding;GO:0004565//beta-galactosidase activity	GO:0005975//carbohydrate metabolic process	gi|224082924|ref|XP_002306893.1|/0/predicted protein [Populus trichocarpa]
Litchi_GLEAN_10003816	465	672	0.9978	253.083	301	0.9871	112.931	159	0.9462	59.0087	518	0.9978	180.865	210	0.9871	77.8703	243	0.9892	92.0257	K14490|1|1e-66|249|rcu:RCOM_0679080|histidine-containing phosphotransfer peotein	GO:0005737//cytoplasm;GO:0005634//nucleus	GO:0009927//histidine phosphotransfer kinase activity;GO:0043424//protein histidine kinase binding;GO:0032440//2-alkenal reductase [NAD(P)] activity	GO:0000160//two-component signal transduction system (phosphorelay);GO:0010029//regulation of seed germination;GO:0048831//regulation of shoot system development;GO:0055114//oxidation-reduction process;GO:0016049//cell growth;GO:0009553//embryo sac development;GO:0080036//regulation of cytokinin mediated signaling pathway;GO:0000041//transition metal ion transport;GO:0031537//regulation of anthoc…	gi|462420595|gb|EMJ24858.1|/6.29813e-67/hypothetical protein PRUPE_ppa012790mg [Prunus persica]
Litchi_GLEAN_10002432	660	671	0.9924	178.043	1595	0.9939	421.615	1957	0.9939	511.704	1200	0.9909	295.199	1608	0.9939	420.095	1351	0.997	360.468	K01304|1|8e-112|400|pop:POPTR_834444|pyroglutamyl-peptidase [EC:3.4.19.3]	-	GO:0016787//hydrolase activity	GO:0006508//proteolysis	gi|225450494|ref|XP_002280759.1|/3.23646e-112/PREDICTED: pyrrolidone-carboxylate peptidase isoform 1 [Vitis vinifera]
Litchi_GLEAN_10045661	1356	671	0.8444	86.6583	4738	0.8673	609.586	4140	0.8665	526.881	373	0.8068	44.6609	3716	0.8665	472.521	4444	0.8687	577.125	K08150|1|1e-40|166|gmx:100815588|MFS transporter, SP family, solute carrier family 2 (myo-inositol transporter), member 13	GO:0016021//integral to membrane;GO:0005886//plasma membrane	GO:0005354//galactose transmembrane transporter activity;GO:0015148//D-xylose transmembrane transporter activity;GO:0015168//glycerol transmembrane transporter activity;GO:0005355//glucose transmembrane transporter activity;GO:0015576//sorbitol transmembrane transporter activity;GO:0005365//myo-inositol transmembrane transporter activity;GO:0032440//2-alkenal reductase [NAD(P)] activity;GO:001559…	GO:0055085//transmembrane transport;GO:0015797//mannitol transport;GO:0055114//oxidation-reduction process;GO:0031348//negative regulation of defense response;GO:0043090//amino acid import;GO:0015753//D-xylose transport;GO:0015758//glucose transport;GO:0015757//galactose transport;GO:0015793//glycerol transport;GO:0015798//myo-inositol transport;GO:0015795//sorbitol transport;GO:0015752//D-ribose…	gi|179744409|gb|ACB86853.1|/1.71842e-161/mannitol transporter [Citrus sinensis]
Litchi_GLEAN_10056855	1191	670	0.9958	98.5168	1367	0.9891	200.242	1218	0.9975	176.485	756	0.9958	103.059	1113	0.9983	161.135	1251	0.9933	184.97	-	-	-	-	gi|225464015|ref|XP_002265615.1|/4.69742e-76/PREDICTED: uncharacterized protein LOC100264272 [Vitis vinifera]
Litchi_GLEAN_10030752	2304	670	0.4162	50.926	293	0.3655	22.1863	337	0.3655	25.2417	5	0.0959	0.352343	289	0.3915	21.6282	186	0.4058	14.2163	K04733|1|2e-39|162|smo:SELMODRAFT_33807|interleukin-1 receptor-associated kinase 4 [EC:2.7.11.1];K13430|2|1e-38|159|zma:100283091|serine/threonine-protein kinase PBS1 [EC:2.7.11.1]	GO:0005773//vacuole;GO:0009507//chloroplast;GO:0005886//plasma membrane;GO:0005739//mitochondrion	GO:0004709//MAP kinase kinase kinase activity;GO:0005524//ATP binding	GO:0000186//activation of MAPKK activity;GO:0009816//defense response to bacterium, incompatible interaction;GO:0009751//response to salicylic acid stimulus;GO:0009626//plant-type hypersensitive response;GO:0009737//response to abscisic acid stimulus;GO:0002237//response to molecule of bacterial origin;GO:0006979//response to oxidative stress	gi|296088918|emb|CBI38478.3|/4.71314e-115/unnamed protein product [Vitis vinifera]
Litchi_GLEAN_10030544	1608	668	0.4117	72.7508	143	0.3756	15.5149	89	0.3657	9.5516	148	0.3899	14.9435	115	0.38	12.3315	142	0.3837	15.551	K13496|1|2e-42|172|aly:ARALYDRAFT_902799|UDP-glucosyl transferase 73C [EC:2.4.1.-]	-	GO:0047213//anthocyanidin 3-O-glucosyltransferase activity	GO:0008152//metabolic process	gi|357484697|ref|XP_003612636.1|/2.44166e-104/Cis-zeatin O-glucosyltransferase [Medicago truncatula]
Litchi_GLEAN_10052099	2751	667	0.614	42.4603	136	0.5623	8.62477	164	0.5144	10.2879	221	0.5551	13.0431	128	0.4406	8.02278	151	0.514	9.6659	K00924|1|2e-93|342|ath:AT1G28440|[EC:2.7.1.-];K13415|3|3e-89|328|sbi:SORBI_03g032990|protein brassinosteroid insensitive 1 [EC:2.7.10.1 2.7.11.1]	GO:0016020//membrane	GO:0016772//transferase activity, transferring phosphorus-containing groups;GO:0000166//nucleotide binding	GO:0031348//negative regulation of defense response;GO:0009627//systemic acquired resistance;GO:0006499//N-terminal protein myristoylation;GO:0009863//salicylic acid mediated signaling pathway;GO:0009697//salicylic acid biosynthetic process	gi|255571792|ref|XP_002526839.1|/0/protein with unknown function [Ricinus communis]
Litchi_GLEAN_10061240	189	667	0.9788	618.033	1510	0.9841	1393.84	940	0.9841	858.298	1320	0.9841	1133.94	1411	0.9841	1287.27	1341	0.9788	1249.46	K02983|1|2e-22|101|mtr:MTR_4g100900|small subunit ribosomal protein S30e	GO:0005730//nucleolus;GO:0022627//cytosolic small ribosomal subunit;GO:0005739//mitochondrion	GO:0003735//structural constituent of ribosome	GO:0001510//RNA methylation;GO:0006412//translation	gi|357476845|ref|XP_003608708.1|/3.44604e-21/40S ribosomal protein S30 [Medicago truncatula]
Litchi_GLEAN_10055262	1410	665	0.9887	82.5943	119	0.8986	14.724	63	0.7709	7.71069	939	0.9972	108.125	167	0.9199	20.4222	79	0.8943	9.86651	K12126|1|5e-07|53.9|aly:ARALYDRAFT_471048|phytochrome-interacting factor 3	-	-	-	gi|462408884|gb|EMJ14218.1|/1.96773e-111/hypothetical protein PRUPE_ppa023041mg [Prunus persica]
Litchi_GLEAN_10021682	1656	665	0.9698	70.3248	988	0.9795	104.087	187	0.936	19.4874	1350	0.994	132.358	949	0.9692	98.8124	161	0.9444	17.1207	K12116|1|0.0|910|pop:POPTR_822050|flavin-binding kelch repeat F-box protein 1	GO:0005634//nucleus	GO:0001047//core promoter binding;GO:0004871//signal transducer activity;GO:0004842//ubiquitin-protein ligase activity;GO:0005515//protein binding	GO:0006511//ubiquitin-dependent protein catabolic process;GO:0006355//regulation of transcription, DNA-dependent;GO:0009911//positive regulation of flower development;GO:0007623//circadian rhythm;GO:0009637//response to blue light;GO:0007165//signal transduction	gi|351727583|ref|NP_001235886.1|/0/circadian clock-associated FKF1 [Glycine max]
Litchi_GLEAN_10041528	1524	665	0.6831	76.416	1636	0.687	187.283	1338	0.689	151.511	451	0.7283	48.0474	939	0.6975	106.24	1253	0.7329	144.784	K08150|1|0.0|637|pop:POPTR_292630|MFS transporter, SP family, solute carrier family 2 (myo-inositol transporter), member 13	GO:0009705//plant-type vacuole membrane;GO:0005886//plasma membrane	GO:0005351//sugar:hydrogen symporter activity;GO:0005366//myo-inositol:hydrogen symporter activity	GO:0015798//myo-inositol transport	gi|224133102|ref|XP_002327961.1|/0/predicted protein [Populus trichocarpa]
Litchi_GLEAN_10046423	945	665	0.6571	123.236	381	0.654	70.3384	241	0.6381	44.0106	1410	0.6561	242.251	487	0.655	88.8592	353	0.6519	65.7807	-	-	-	-	gi|225460195|ref|XP_002279765.1|/1.4066e-114/PREDICTED: uncharacterized protein LOC100255018 [Vitis vinifera]
Litchi_GLEAN_10057447	2313	663	0.8418	50.1979	54	0.5703	4.07303	48	0.5763	3.58127	391	0.8266	27.446	113	0.7449	8.4238	119	0.7492	9.05998	K05349|1|0.0|1311|rcu:RCOM_1347430|beta-glucosidase [EC:3.2.1.21]	GO:0005576//extracellular region;GO:0009505//plant-type cell wall	GO:0008422//beta-glucosidase activity	GO:0005975//carbohydrate metabolic process;GO:0046685//response to arsenic-containing substance	gi|255548487|ref|XP_002515300.1|/0/Beta-glucosidase, putative [Ricinus communis]
Litchi_GLEAN_10057905	3048	663	0.9016	38.0931	397	0.8842	22.7235	812	0.9016	45.9741	478	0.8976	25.4619	472	0.9075	26.7013	565	0.9137	32.6429	K01535|1|0.0|1625|vvi:100242786|H+-transporting ATPase [EC:3.6.3.6]	GO:0005773//vacuole;GO:0016021//integral to membrane;GO:0005886//plasma membrane;GO:0005634//nucleus	GO:0008553//hydrogen-exporting ATPase activity, phosphorylative mechanism;GO:0046872//metal ion binding;GO:0005524//ATP binding	GO:0010119//regulation of stomatal movement;GO:0009414//response to water deprivation;GO:0006754//ATP biosynthetic process;GO:0006812//cation transport;GO:0009737//response to abscisic acid stimulus;GO:0006200//ATP catabolic process	gi|225446002|ref|XP_002267501.1|/0/PREDICTED: plasma membrane ATPase 4 isoform 1 [Vitis vinifera]
Litchi_GLEAN_10033977	1995	662	0.9925	58.1116	264	0.9699	23.0866	219	0.9338	18.9441	610	0.998	49.6438	274	0.9734	23.6817	290	0.9855	25.5983	K00924|1|8e-44|176|ath:AT1G75820|[EC:2.7.1.-]	GO:0016021//integral to membrane;GO:0005886//plasma membrane	GO:0004674//protein serine/threonine kinase activity;GO:0005524//ATP binding;GO:0032440//2-alkenal reductase [NAD(P)] activity	GO:0009086//methionine biosynthetic process;GO:0006468//protein phosphorylation;GO:0055114//oxidation-reduction process;GO:0007169//transmembrane receptor protein tyrosine kinase signaling pathway;GO:0000394//RNA splicing, via endonucleolytic cleavage and ligation	gi|255537421|ref|XP_002509777.1|/0/receptor kinase, putative [Ricinus communis]
Litchi_GLEAN_10045667	297	661	0.9832	389.756	38	0.8586	22.3217	37	0.9394	21.4989	662	0.9966	361.892	29	0.9259	16.8363	102	0.9663	60.4783	-	-	-	-	gi|224105415|ref|XP_002313803.1|/6.46686e-14/predicted protein [Populus trichocarpa]
Litchi_GLEAN_10051783	1506	661	0.9562	76.8642	279	0.99	32.3205	157	0.8519	17.9906	1116	0.9655	120.314	378	0.9602	43.2785	348	0.9582	40.6921	K01728|1|2e-178|623|pop:POPTR_883326|pectate lyase [EC:4.2.2.2]	GO:0005886//plasma membrane;GO:0031225//anchored to membrane	GO:0030570//pectate lyase activity	GO:0042547//cell wall modification involved in multidimensional cell growth;GO:0009814//defense response, incompatible interaction	gi|224113127|ref|XP_002316399.1|/2.41684e-177/predicted protein [Populus trichocarpa]
Litchi_GLEAN_10047415	2031	660	0.9911	56.9091	194	0.9793	16.6645	397	0.9793	33.7328	339	0.9872	27.0999	213	0.9828	18.0832	351	0.9872	30.4336	-	-	-	-	gi|255547886|ref|XP_002515000.1|/0/ankyrin repeat-containing protein, putative [Ricinus communis]
Litchi_GLEAN_10037023	1590	660	0.7208	72.6933	39	0.5673	4.27924	80	0.6025	8.6829	60	0.622	6.12678	60	0.5459	6.50668	62	0.5208	6.86674	K06694|1|4e-12|71.2|vvi:100257739|26S proteasome non-ATPase regulatory subunit 10	-	-	-	gi|224124524|ref|XP_002319353.1|/1.11107e-63/predicted protein [Populus trichocarpa]
Litchi_GLEAN_10010625	2592	660	0.9803	44.5919	214	0.9097	14.4038	104	0.7176	6.92421	1062	0.9792	66.5223	224	0.8951	14.9011	148	0.8248	10.055	K15718|1|0.0|1448|pop:POPTR_832809|linoleate 9S-lipoxygenase [EC:1.13.11.58]	GO:0009507//chloroplast	GO:0016165//lipoxygenase activity;GO:0005506//iron ion binding	GO:0034440//lipid oxidation;GO:0009611//response to wounding;GO:0009695//jasmonic acid biosynthetic process;GO:1900366//negative regulation of defense response to insect;GO:0010311//lateral root formation;GO:0031408//oxylipin biosynthetic process	gi|224099785|ref|XP_002311617.1|/0/predicted protein [Populus trichocarpa]
Litchi_GLEAN_10030074	1065	659	0.969	108.364	61	0.7981	9.99262	120	0.8225	19.4448	134	0.9784	20.4283	73	0.8535	11.8189	53	0.7915	8.76359	-	-	GO:0046872//metal ion binding	GO:0030001//metal ion transport	gi|470125686|ref|XP_004298831.1|/3.90516e-13/PREDICTED: uncharacterized protein LOC101291624 [Fragaria vesca subsp. vesca]
Litchi_GLEAN_10013378	1587	659	0.9647	72.7203	2220	0.966	244.048	1934	0.9811	210.306	1169	0.9559	119.596	2146	0.9679	233.162	1842	0.966	204.394	K01647|1|0.0|893|vvi:100255795|citrate synthase [EC:2.3.3.1]	GO:0005829//cytosol;GO:0005777//peroxisome;GO:0009506//plasmodesma;GO:0009536//plastid	GO:0004108//citrate (Si)-synthase activity	GO:0043161//proteasomal ubiquitin-dependent protein catabolic process;GO:0007031//peroxisome organization;GO:0051788//response to misfolded protein;GO:0019243//methylglyoxal catabolic process to D-lactate;GO:0080129//proteasome core complex assembly;GO:0006099//tricarboxylic acid cycle;GO:0044262//cellular carbohydrate metabolic process;GO:0006635//fatty acid beta-oxidation;GO:0009407//toxin cata…	gi|225446893|ref|XP_002284064.1|/0/PREDICTED: citrate synthase, glyoxysomal [Vitis vinifera]
Litchi_GLEAN_10045185	1302	659	0.5668	88.6384	280	0.5906	37.5186	161	0.5676	21.3396	232	0.5845	28.9304	218	0.5914	28.8703	206	0.6121	27.862	K09060|1|3e-139|493|rcu:RCOM_1617330|plant G-box-binding factor	GO:0044424//intracellular part	-	-	gi|255541782|ref|XP_002511955.1|/4.12428e-138/Common plant regulatory factor CPRF-1, putative [Ricinus communis]
Litchi_GLEAN_10049416	369	659	0.9973	312.757	870	0.9946	411.332	1442	0.9973	674.39	570	0.981	250.799	832	0.9946	388.779	1109	0.9973	529.25	K02969|1|3e-61|231|vvi:100258347|small subunit ribosomal protein S20e	GO:0005730//nucleolus;GO:0005794//Golgi apparatus;GO:0005618//cell wall;GO:0022627//cytosolic small ribosomal subunit;GO:0009507//chloroplast;GO:0016020//membrane	GO:0003735//structural constituent of ribosome;GO:0003723//RNA binding	GO:0006412//translation	gi|462415069|gb|EMJ19806.1|/1.37166e-61/hypothetical protein PRUPE_ppa013445mg [Prunus persica]
Litchi_GLEAN_10026011	2457	656	0.8673	46.7569	328	0.8189	23.2899	148	0.8014	10.3951	257	0.7937	16.9827	303	0.8254	21.2639	143	0.8091	10.2491	K04733|1|5e-54|211|smo:SELMODRAFT_159261|interleukin-1 receptor-associated kinase 4 [EC:2.7.11.1];K13416|3|2e-51|202|ath:AT4G33430|brassinosteroid insensitive 1-associated receptor kinase 1 [EC:2.7.10.1 2.7.11.1];K13418|5|6e-51|201|ath:AT1G71830|somatic embryogenesis receptor kinase 1 [EC:2.7.10.1 2.7.11.1]	-	GO:0004672//protein kinase activity;GO:0000166//nucleotide binding	GO:0016310//phosphorylation	gi|224145545|ref|XP_002325680.1|/0/predicted protein [Populus trichocarpa]
Litchi_GLEAN_10016580	1869	655	0.993	61.3733	223	0.9449	20.8159	170	0.8657	15.6968	468	0.9946	40.6551	250	0.977	23.0641	183	0.962	17.2424	K04733|1|2e-68|258|smo:SELMODRAFT_159261|interleukin-1 receptor-associated kinase 4 [EC:2.7.11.1];K13416|4|7e-64|243|aly:ARALYDRAFT_491347|brassinosteroid insensitive 1-associated receptor kinase 1 [EC:2.7.10.1 2.7.11.1]	GO:0005886//plasma membrane;GO:0005576//extracellular region	GO:0004702//receptor signaling protein serine/threonine kinase activity;GO:0000166//nucleotide binding	GO:0016310//phosphorylation	gi|224146838|ref|XP_002336349.1|/0/predicted protein [Populus trichocarpa]
Litchi_GLEAN_10035072	588	655	0.9898	195.079	339	0.9864	100.582	100	0.983	29.3491	520	0.9915	143.583	166	0.983	48.6784	198	0.9932	59.2985	K13449|1|2e-32|136|rcu:RCOM_1381930|pathogenesis-related protein 1	GO:0005576//extracellular region;GO:0016023//cytoplasmic membrane-bounded vesicle	-	-	gi|357479771|ref|XP_003610171.1|/1.94518e-79/Cysteine-rich secretory protein LCCL domain-containing [Medicago truncatula]
Litchi_GLEAN_10041726	855	654	0.9953	133.955	1812	0.9918	369.736	519	0.9906	104.755	717	0.993	136.154	1369	0.9942	276.085	813	0.9871	167.448	K08235|1|2e-114|410|gmx:100776165|xyloglucan:xyloglucosyl transferase [EC:2.4.1.207]	GO:0048046//apoplast;GO:0005618//cell wall	GO:0008810//cellulase activity;GO:0016762//xyloglucan:xyloglucosyl transferase activity	GO:0006073//cellular glucan metabolic process	gi|116871384|gb|ABK30788.1|/4.98882e-140/xyloglucan endotransglycosylase 1 [Litchi chinensis]
Litchi_GLEAN_10022364	567	653	0.9982	201.687	215	0.9947	66.1538	247	0.9965	75.1772	323	0.9947	92.4906	281	0.9947	85.4533	231	0.9947	71.7438	-	GO:0005768//endosome;GO:0005794//Golgi apparatus;GO:0005802//trans-Golgi network	-	GO:0009616//virus induced gene silencing;GO:0010050//vegetative phase change	gi|449453519|ref|XP_004144504.1|/4.9751e-51/PREDICTED: uncharacterized protein LOC101202853 [Cucumis sativus]
Litchi_GLEAN_10012258	429	652	0.9977	266.157	40	0.9301	16.2668	88	0.9767	35.3995	88	0.9767	33.3045	53	0.9674	21.3022	74	0.9767	30.376	-	GO:0005622//intracellular	GO:0008270//zinc ion binding	-	gi|147783309|emb|CAN64128.1|/6.92122e-36/hypothetical protein VITISV_022422 [Vitis vinifera]
Litchi_GLEAN_10011369	1119	651	0.5228	101.882	246	0.471	38.3534	126	0.4584	19.4318	733	0.4057	106.354	220	0.4754	33.8999	199	0.479	31.3169	K00924|1|5e-17|86.7|ath:AT5G22850|[EC:2.7.1.-]	GO:0009505//plant-type cell wall;GO:0048046//apoplast;GO:0009507//chloroplast	GO:0004190//aspartic-type endopeptidase activity	GO:0006508//proteolysis	gi|255543963|ref|XP_002513044.1|/6.84742e-180/Aspartic proteinase nepenthesin-1 precursor, putative [Ricinus communis]
Litchi_GLEAN_10012145	1560	649	0.9962	72.8564	179	0.9538	20.0183	141	0.9385	15.5979	231	0.9731	24.0417	194	0.9878	21.4429	177	0.941	19.9804	K15397|1|0.0|926|vvi:100266256|3-ketoacyl-CoA synthase [EC:2.3.1.-]	GO:0016020//membrane;GO:0005634//nucleus	GO:0016747//transferase activity, transferring acyl groups other than amino-acyl groups	GO:0016132//brassinosteroid biosynthetic process;GO:0006633//fatty acid biosynthetic process;GO:0016049//cell growth;GO:0009651//response to salt stress;GO:0030243//cellulose metabolic process;GO:0009416//response to light stimulus;GO:0009409//response to cold;GO:0006084//acetyl-CoA metabolic process;GO:0006816//calcium ion transport;GO:0007030//Golgi organization;GO:0009832//plant-type cell wall…	gi|462400368|gb|EMJ06036.1|/0/hypothetical protein PRUPE_ppa004269mg [Prunus persica]
Litchi_GLEAN_10006519	1554	649	0.9106	73.1377	326	0.9003	36.5987	205	0.8417	22.7654	562	0.9157	58.7169	291	0.899	32.2885	164	0.8649	18.5844	K15398|1|4e-98|356|ppp:PHYPADRAFT_151187|cytochrome P450, family 86, subfamily A, polypeptide 2/4/7/8 (fatty acid omega-hydroxylase) [EC:1.14.-.-];K15402|2|5e-96|349|ppp:PHYPADRAFT_180507|cytochrome P450, family 86, subfamily B, polypeptide 1 (fatty acid omega-hydroxylase) [EC:1.14.-.-];K00517|3|5e-92|336|aly:ARALYDRAFT_324175|[EC:1.14.-.-]	GO:0005783//endoplasmic reticulum	GO:0020037//heme binding;GO:0005506//iron ion binding;GO:0009055//electron carrier activity;GO:0070330//aromatase activity	GO:0055114//oxidation-reduction process	gi|462417411|gb|EMJ22148.1|/0/hypothetical protein PRUPE_ppa026124mg [Prunus persica]
Litchi_GLEAN_10039645	1200	648	0.53	94.5674	2019	0.5283	293.531	2532	0.5308	364.128	626	0.5133	84.6976	1577	0.5308	226.598	1872	0.5292	274.714	K00660|1|0.0|703|pop:POPTR_554829|chalcone synthase [EC:2.3.1.74]	-	GO:0016747//transferase activity, transferring acyl groups other than amino-acyl groups	GO:0009058//biosynthetic process	gi|341575471|gb|AEK80412.1|/0/type III polyketide synthase [Acer maximowiczianum]
Litchi_GLEAN_10054236	1380	648	0.8457	82.2325	1231	0.8746	155.625	2178	0.8761	272.365	623	0.8659	73.2971	1137	0.8717	142.065	1160	0.858	148.025	K14548|1|6e-172|601|rcu:RCOM_0962120|U3 small nucleolar RNA-associated protein 4	-	GO:0030170//pyridoxal phosphate binding;GO:0047654	GO:0008152//metabolic process	gi|296083129|emb|CBI22765.3|/3.5604e-179/unnamed protein product [Vitis vinifera]
Litchi_GLEAN_10047643	1728	645	0.8929	65.3677	1149	0.8947	116.005	1718	0.9103	171.574	631	0.8918	59.2876	1076	0.8999	107.368	1195	0.8848	121.781	K01703|1|0.0|887|rcu:RCOM_1217310|3-isopropylmalate/(R)-2-methylmalate dehydratase large subunit [EC:4.2.1.33 4.2.1.35]	GO:0009570//chloroplast stroma	GO:0003861//3-isopropylmalate dehydratase activity;GO:0051539//4 iron, 4 sulfur cluster binding;GO:0050486//intramolecular transferase activity, transferring hydroxy groups	GO:0009651//response to salt stress;GO:0008652//cellular amino acid biosynthetic process;GO:0000023//maltose metabolic process;GO:0019252//starch biosynthetic process;GO:0006096//glycolysis;GO:0006094//gluconeogenesis;GO:0046686//response to cadmium ion;GO:0019761//glucosinolate biosynthetic process	gi|255574875|ref|XP_002528344.1|/0/3-isopropylmalate dehydratase, putative [Ricinus communis]
Litchi_GLEAN_10060090	2241	644	0.9924	50.3259	528	0.9674	41.1047	318	0.9728	24.4882	647	0.9942	46.8749	522	0.9973	40.1637	292	0.9719	22.9455	-	GO:0005622//intracellular	GO:0008270//zinc ion binding;GO:0003677//DNA binding	-	gi|224141545|ref|XP_002324130.1|/0/predicted protein [Populus trichocarpa]
Litchi_GLEAN_10031640	627	643	0.9442	179.594	39	0.7943	10.8517	52	0.9298	14.3122	251	0.9378	64.9956	35	0.8772	9.62511	42	0.9282	11.7961	-	-	-	-	gi|255541486|ref|XP_002511807.1|/1.35987e-44/conserved hypothetical protein [Ricinus communis]
Litchi_GLEAN_10012733	1002	643	0.9671	112.38	1752	0.9671	305.046	1768	0.9681	304.499	1082	0.9671	175.322	1481	0.9671	254.855	1452	0.9661	255.185	-	GO:0009506//plasmodesma;GO:0005886//plasma membrane;GO:0009507//chloroplast	GO:0003846//2-acylglycerol O-acyltransferase activity;GO:0004622//lysophospholipase activity	GO:0046686//response to cadmium ion;GO:0010043//response to zinc ion;GO:0042542//response to hydrogen peroxide	gi|224054154|ref|XP_002298118.1|/4.81223e-170/predicted protein [Populus trichocarpa]
Litchi_GLEAN_10001758	879	643	0.9898	128.106	94	0.967	18.6568	55	0.9329	10.7981	923	0.9932	170.487	90	0.9659	17.6546	93	0.9556	18.6316	-	GO:0005794//Golgi apparatus;GO:0005576//extracellular region	GO:0030775//glucuronoxylan 4-O-methyltransferase activity	GO:0045492//xylan biosynthetic process;GO:0010413//glucuronoxylan metabolic process	gi|255570954|ref|XP_002526428.1|/5.16248e-126/conserved hypothetical protein [Ricinus communis]
Litchi_GLEAN_10019508	624	642	0.7212	180.176	69	0.7163	19.2914	61	0.6683	16.8701	239	0.7228	62.1858	87	0.6731	24.0403	75	0.6683	21.1657	K14491|1|1e-12|70.9|bdi:100821963|two-component response regulator ARR-B family	GO:0005634//nucleus	GO:0003700//sequence-specific DNA binding transcription factor activity;GO:0003677//DNA binding	GO:0009409//response to cold;GO:0006355//regulation of transcription, DNA-dependent	gi|224144059|ref|XP_002336105.1|/1.72464e-20/predicted protein [Populus trichocarpa]
Litchi_GLEAN_10017497	879	642	0.9477	127.907	361	0.9249	71.6502	305	0.9295	59.8802	526	0.9363	97.1572	383	0.9408	75.1303	349	0.9431	69.9185	K14411|1|6e-16|82.8|mtr:MTR_3g055990|RNA-binding protein Musashi	-	-	-	gi|255539422|ref|XP_002510776.1|/2.25444e-77/RNA-binding region-containing protein, putative [Ricinus communis]
Litchi_GLEAN_10048359	2304	641	0.6471	48.7218	627	0.6497	47.4771	99	0.4983	7.41523	841	0.6727	59.2641	721	0.6697	53.9583	106	0.5647	8.10176	K12129|1|0.0|759|vvi:100246836|pseudo-response regulator 7	-	-	GO:0009987//cellular process	gi|255582079|ref|XP_002531836.1|/0/sensory transduction histidine kinase, putative [Ricinus communis]
Litchi_GLEAN_10046579	1596	640	0.9987	70.2255	136	0.9204	14.8664	314	0.9925	33.9523	662	0.9893	67.3446	165	0.9317	17.8261	248	0.9906	27.3637	K12126|1|2e-16|85.9|ath:AT1G09530|phytochrome-interacting factor 3;K10863|3|3e-10|65.1|ath:AT5G01310|aprataxin [EC:3.-.-.-]	-	GO:0046983//protein dimerization activity	GO:0006355//regulation of transcription, DNA-dependent	gi|359484248|ref|XP_002277344.2|/1.16433e-149/PREDICTED: uncharacterized protein LOC100257707 [Vitis vinifera]
Litchi_GLEAN_10036877	1464	640	0.9986	76.5573	1720	0.9986	204.968	2051	0.998	241.767	866	0.9986	96.0406	1622	0.9966	191.036	2193	0.9966	263.787	K01939|1|0.0|786|ath:AT3G57610|adenylosuccinate synthase [EC:6.3.4.4]	GO:0005829//cytosol;GO:0009570//chloroplast stroma;GO:0048046//apoplast	GO:0004019//adenylosuccinate synthase activity;GO:0000287//magnesium ion binding;GO:0005525//GTP binding	GO:0044208//'de novo' AMP biosynthetic process;GO:0009220//pyrimidine ribonucleotide biosynthetic process;GO:0046686//response to cadmium ion	gi|460373155|ref|XP_004232388.1|/0/PREDICTED: adenylosuccinate synthetase, chloroplastic-like [Solanum lycopersicum]
Litchi_GLEAN_10014819	723	639	0.9917	154.778	140	0.9723	33.7823	131	0.9696	31.2683	88	0.9889	19.7616	104	0.935	24.8028	137	0.9917	33.3686	-	GO:0005634//nucleus	GO:0003677//DNA binding;GO:0003700//sequence-specific DNA binding transcription factor activity	GO:0010286//heat acclimation;GO:0006355//regulation of transcription, DNA-dependent	gi|462407847|gb|EMJ13181.1|/1.82457e-62/hypothetical protein PRUPE_ppa010926mg [Prunus persica]
Litchi_GLEAN_10032402	1149	638	0.9983	97.2407	954	0.9974	144.853	1356	0.9974	203.663	981	0.9965	138.62	887	0.9974	133.109	1239	0.9974	189.892	-	GO:0005634//nucleus	GO:0042802//identical protein binding;GO:0043565//sequence-specific DNA binding;GO:0003700//sequence-specific DNA binding transcription factor activity;GO:0003682//chromatin binding	GO:0006355//regulation of transcription, DNA-dependent;GO:0006944//cellular membrane fusion;GO:0048193//Golgi vesicle transport	gi|356540183|ref|XP_003538569.1|/1.00556e-171/PREDICTED: trihelix transcription factor GT-1-like isoform 1 [Glycine max]
Litchi_GLEAN_10031705	2094	638	0.5993	53.357	230	0.6117	19.1624	187	0.5544	15.4112	323	0.5802	25.044	259	0.6323	21.3269	175	0.5888	14.7169	-	-	GO:0008168//methyltransferase activity	GO:0032259//methylation	gi|462422111|gb|EMJ26374.1|/0/hypothetical protein PRUPE_ppa002227mg [Prunus persica]
Litchi_GLEAN_10046821	1281	636	0.9906	86.9472	91	0.8829	12.3934	54	0.7299	7.27473	79	0.8767	10.0128	72	0.8329	9.69145	87	0.8946	11.9599	K14209|1|7e-156|548|rcu:RCOM_0874930|solute carrier family 36 (proton-coupled amino acid transporter)	GO:0016020//membrane	-	GO:0006007//glucose catabolic process;GO:0010193//response to ozone;GO:0030244//cellulose biosynthetic process	gi|255561435|ref|XP_002521728.1|/9.23609e-155/amino acid transporter, putative [Ricinus communis]
Litchi_GLEAN_10024523	1776	635	0.9431	62.615	281	0.8896	27.6034	213	0.8626	20.6971	614	0.9133	56.1311	285	0.9302	27.6699	320	0.9386	31.7295	-	GO:0005794//Golgi apparatus;GO:0009507//chloroplast;GO:0005739//mitochondrion	GO:0016413//O-acetyltransferase activity	GO:0045492//xylan biosynthetic process;GO:0009834//secondary cell wall biogenesis;GO:0010413//glucuronoxylan metabolic process	gi|224116436|ref|XP_002317300.1|/0/predicted protein [Populus trichocarpa]
Litchi_GLEAN_10027902	1698	634	0.977	65.3881	347	0.9764	35.6526	275	0.9446	27.949	530	0.9641	50.6776	321	0.9476	32.5966	331	0.9364	34.3278	-	-	-	GO:0016070//RNA metabolic process;GO:0050789//regulation of biological process;GO:0044763;GO:0048507//meristem development;GO:0044767;GO:0010467//gene expression;GO:0070646//protein modification by small protein removal;GO:0007389//pattern specification process	gi|255586107|ref|XP_002533717.1|/4.57421e-171/conserved hypothetical protein [Ricinus communis]
Litchi_GLEAN_10046813	2805	634	0.995	39.5826	489	0.979	30.4141	292	0.9127	17.9648	585	0.9979	33.8611	504	0.9775	30.9815	431	0.9718	27.0583	K12585|1|0.0|1550|rcu:RCOM_0875030|exosome complex exonuclease DIS3/RRP44 [EC:3.1.13.-]	GO:0005737//cytoplasm	GO:0003723//RNA binding;GO:0008859//exoribonuclease II activity	GO:0006486//protein glycosylation	gi|225438438|ref|XP_002276939.1|/0/PREDICTED: exosome complex exonuclease RRP44 isoform 2 [Vitis vinifera]
Litchi_GLEAN_10021002	2526	634	0.9945	43.9545	1255	0.9909	86.6782	1667	0.998	113.887	614	0.9814	39.4651	1545	0.998	105.463	1775	0.998	123.743	K12309|1|0.0|1028|aly:ARALYDRAFT_485655|beta-galactosidase [EC:3.2.1.23];K01190|3|9e-71|266|cme:CMP078C|beta-galactosidase [EC:3.2.1.23]	GO:0005829//cytosol;GO:0009506//plasmodesma;GO:0009505//plant-type cell wall;GO:0005576//extracellular region	GO:0043169//cation binding;GO:0004565//beta-galactosidase activity;GO:0030246//carbohydrate binding	GO:0042744//hydrogen peroxide catabolic process;GO:0048767//root hair elongation;GO:0032880//regulation of protein localization;GO:0005975//carbohydrate metabolic process	gi|118488890|gb|ABK96254.1|/0/unknown [Populus trichocarpa x Populus deltoides]
Litchi_GLEAN_10063707	696	633	0.9555	159.273	1444	0.9483	361.957	1052	0.9167	260.843	802	0.8822	187.087	1375	0.977	340.643	1196	0.9756	302.606	K03809|1|3e-97|352|rcu:RCOM_0066700|Trp repressor binding protein	GO:0005829//cytosol;GO:0009506//plasmodesma;GO:0005774//vacuolar membrane;GO:0005576//extracellular region;GO:0005886//plasma membrane	GO:0010181//FMN binding;GO:0016655//oxidoreductase activity, acting on NAD(P)H, quinone or similar compound as acceptor	GO:0055114//oxidation-reduction process;GO:0009733//response to auxin stimulus;GO:0006970//response to osmotic stress;GO:0045892//negative regulation of transcription, DNA-dependent;GO:0046686//response to cadmium ion	gi|255587934|ref|XP_002534445.1|/3.33802e-96/Minor allergen Alt a, putative [Ricinus communis]
Litchi_GLEAN_10008804	1599	632	0.985	69.2175	407	0.9681	44.4064	258	0.9512	27.8447	705	0.9956	71.5844	429	0.965	46.2609	287	0.9681	31.6074	K13071|1|2e-71|268|osa:4331611|pheophorbide a oxygenase [EC:1.14.12.20]	GO:0009941//chloroplast envelope	GO:0016491//oxidoreductase activity;GO:0051536//iron-sulfur cluster binding;GO:0009055//electron carrier activity	-	gi|255585393|ref|XP_002533392.1|/2.04015e-180/pheophorbide A oxygenase, putative [Ricinus communis]
Litchi_GLEAN_10033658	1194	631	0.9363	92.5492	1484	0.9456	216.835	2938	0.9472	424.639	992	0.938	134.892	1525	0.9481	220.227	2132	0.9439	314.441	-	GO:0005634//nucleus;GO:0005829//cytosol	GO:0003677//DNA binding	GO:0006351//transcription, DNA-dependent	gi|449448454|ref|XP_004141981.1|/5.82797e-122/PREDICTED: probable mediator of RNA polymerase II transcription subunit 26c-like [Cucumis sativus]
Litchi_GLEAN_10054009	1383	630	0.4432	79.7748	296	0.4425	37.3395	411	0.4403	51.2851	360	0.4418	42.2628	287	0.4382	35.782	383	0.4447	48.7677	-	GO:0005634//nucleus;GO:0005829//cytosol;GO:0005783//endoplasmic reticulum	GO:0008142//oxysterol binding;GO:0005515//protein binding	GO:0008202//steroid metabolic process;GO:0009567//double fertilization forming a zygote and endosperm;GO:0006888//ER to Golgi vesicle-mediated transport	gi|356520899|ref|XP_003529097.1|/0/PREDICTED: oxysterol-binding protein-related protein 3A-like [Glycine max]
Litchi_GLEAN_10060996	660	629	0.9848	166.899	2222	0.997	587.353	2820	0.997	737.356	1695	0.997	416.969	2384	0.9985	622.827	2244	0.997	598.735	K00799|1|9e-90|327|gmx:547936|glutathione S-transferase [EC:2.5.1.18]	-	-	-	gi|225469404|ref|XP_002265110.1|/1.29637e-102/PREDICTED: probable glutathione S-transferase [Vitis vinifera]
Litchi_GLEAN_10045550	783	626	0.9923	140.01	251	0.9885	55.9257	402	0.9911	88.6005	264	0.9936	54.7419	383	0.9872	84.3417	673	0.9911	151.359	K02866|1|6e-17|85.9|osa:4332737|large subunit ribosomal protein L10e	GO:0009506//plasmodesma;GO:0009505//plant-type cell wall;GO:0005774//vacuolar membrane	GO:0003993//acid phosphatase activity	GO:0009825//multidimensional cell growth;GO:0048767//root hair elongation;GO:0030243//cellulose metabolic process;GO:0000271//polysaccharide biosynthetic process;GO:0009932//cell tip growth;GO:0071555//cell wall organization;GO:0043481//anthocyanin accumulation in tissues in response to UV light;GO:0010817//regulation of hormone levels;GO:0009832//plant-type cell wall biogenesis	gi|224065553|ref|XP_002301854.1|/7.75997e-113/predicted protein [Populus trichocarpa]
Litchi_GLEAN_10019703	1446	624	0.9751	75.5725	81	0.9059	9.77273	62	0.7185	7.39938	69	0.7669	7.74745	73	0.7718	8.70482	54	0.7227	6.57629	K06694|1|2e-08|58.9|gmx:100499930|26S proteasome non-ATPase regulatory subunit 10	GO:0005886//plasma membrane;GO:0009507//chloroplast	GO:0016887//ATPase activity;GO:0005524//ATP binding	GO:0019538//protein metabolic process	gi|225445236|ref|XP_002280965.1|/0/PREDICTED: caseinolytic peptidase B protein homolog [Vitis vinifera]
Litchi_GLEAN_10056957	1569	624	0.9955	69.6481	274	0.9688	30.4668	229	0.9337	25.1875	249	0.9171	25.7664	281	0.9713	30.8808	335	0.9924	37.5991	K00924|1|2e-23|108|ath:AT5G22850|[EC:2.7.1.-]	-	GO:0008233//peptidase activity	-	gi|255545620|ref|XP_002513870.1|/1.4275e-168/Aspartic proteinase nepenthesin-2 precursor, putative [Ricinus communis]
Litchi_GLEAN_10026408	1194	623	0.9782	91.3758	179	0.9045	26.1546	56	0.6441	8.09386	69	0.8132	9.38259	83	0.8543	11.9861	81	0.8049	11.9464	K14497|1|5e-87|319|rcu:RCOM_1579770|protein phosphatase 2C [EC:3.1.3.16]	-	GO:0016787//hydrolase activity	-	gi|255545018|ref|XP_002513570.1|/6.45521e-86/protein phosphatase 2c, putative [Ricinus communis]
Litchi_GLEAN_10023850	384	623	0.3984	284.122	292	0.3958	132.663	203	0.3984	91.2298	312	0.3984	131.917	218	0.3958	97.8883	123	0.3958	56.4066	K03283|1|2e-46|181|osa:4351208|heat shock 70kDa protein 1/8	GO:0005829//cytosol;GO:0005618//cell wall;GO:0005794//Golgi apparatus;GO:0005634//nucleus;GO:0005886//plasma membrane	GO:0005524//ATP binding;GO:0005515//protein binding	GO:0009615//response to virus;GO:0006457//protein folding;GO:0009408//response to heat;GO:0009627//systemic acquired resistance;GO:0009617//response to bacterium;GO:0030968//endoplasmic reticulum unfolded protein response;GO:0046686//response to cadmium ion;GO:0009644//response to high light intensity;GO:0042542//response to hydrogen peroxide;GO:0009697//salicylic acid biosynthetic process	gi|325961435|gb|ADZ46371.1|/1.24516e-45/HSP70 [Malus hupehensis]
Litchi_GLEAN_10044920	1344	622	0.9926	81.0473	187	0.9732	24.274	81	0.8244	10.4006	431	0.9963	52.0662	192	0.9844	24.6324	108	0.9479	14.1508	K13076|1|0.0|792|pop:POPTR_644538|delta8-fatty-acid desaturase [EC:1.14.19.4]	GO:0016021//integral to membrane	GO:0016717//oxidoreductase activity, acting on paired donors, with oxidation of a pair of donors resulting in the reduction of molecular oxygen to two molecules of water;GO:0005506//iron ion binding;GO:0020037//heme binding	GO:0006633//fatty acid biosynthetic process;GO:0006665//sphingolipid metabolic process;GO:0022900//electron transport chain	gi|224067948|ref|XP_002302613.1|/0/predicted protein [Populus trichocarpa]
Litchi_GLEAN_10018458	2073	622	0.8842	52.5459	277	0.8558	23.312	284	0.837	23.6424	394	0.878	30.8585	281	0.8871	23.3729	286	0.821	24.2953	K05841|1|0.0|636|rcu:RCOM_1721370|sterol 3beta-glucosyltransferase [EC:2.4.1.173]	GO:0005886//plasma membrane	GO:0051507//beta-sitosterol UDP-glucosyltransferase activity	GO:0048316//seed development;GO:0030244//cellulose biosynthetic process;GO:0016125//sterol metabolic process;GO:0009631//cold acclimation;GO:0030259//lipid glycosylation	gi|255560215|ref|XP_002521125.1|/0/transferase, transferring glycosyl groups, putative [Ricinus communis]
Litchi_GLEAN_10023109	1584	621	0.7361	68.6569	294	0.7348	32.3811	146	0.6553	15.9063	312	0.726	31.9799	264	0.7311	28.7378	256	0.726	28.4604	K13754|1|4e-121|433|bdi:100826290|solute carrier family 24 (sodium/potassium/calcium exchanger), member 6	GO:0005886//plasma membrane;GO:0034399//nuclear periphery	GO:0005432//calcium:sodium antiporter activity;GO:0015079//potassium ion transmembrane transporter activity	GO:0010163//high-affinity potassium ion import;GO:0035725//sodium ion transmembrane transport	gi|255542582|ref|XP_002512354.1|/1.64352e-163/cation:cation antiporter, putative [Ricinus communis]
Litchi_GLEAN_10028993	5808	621	0.7939	18.7246	337	0.7266	10.1228	222	0.5976	6.59627	683	0.8435	19.0929	319	0.7386	9.47043	376	0.7526	11.4003	K11000|1|0.0|2052|rcu:RCOM_0747060|callose synthase [EC:2.4.1.-]	GO:0000148//1,3-beta-D-glucan synthase complex	GO:0003843//1,3-beta-D-glucan synthase activity	GO:0000226//microtubule cytoskeleton organization;GO:0006346//methylation-dependent chromatin silencing;GO:0031048//chromatin silencing by small RNA;GO:0007267//cell-cell signaling;GO:0000911//cytokinesis by cell plate formation;GO:0051567//histone H3-K9 methylation;GO:0006944//cellular membrane fusion;GO:0009556//microsporogenesis;GO:0006075//(1->3)-beta-D-glucan biosynthetic process;GO:0035196/…	gi|255578542|ref|XP_002530134.1|/0/transferase, transferring glycosyl groups, putative [Ricinus communis]
Litchi_GLEAN_10052931	5457	620	0.9126	19.8969	181	0.6287	5.78661	192	0.6038	6.07182	406	0.8285	12.0795	217	0.7392	6.85664	272	0.737	8.7775	K11422|1|4e-18|92.8|cme:CMG025C|histone-lysine N-methyltransferase SETD1 [EC:2.1.1.43];K09188|2|2e-17|90.5|cme:CMD005C|histone-lysine N-methyltransferase MLL3 [EC:2.1.1.43];K11423|4|1e-12|75.1|vcn:VOLCADRAFT_65215|histone-lysine N-methyltransferase SETD2 [EC:2.1.1.43]	-	-	-	gi|255557755|ref|XP_002519907.1|/0/mixed-lineage leukemia protein, mll, putative [Ricinus communis]
Litchi_GLEAN_10027795	1866	620	0.5032	58.1872	966	0.5391	90.316	1281	0.5075	118.47	755	0.5338	65.6921	875	0.5322	80.8541	1055	0.5557	99.5627	K10601|1|1e-11|69.7|mtr:MTR_5g007710|E3 ubiquitin-protein ligase synoviolin [EC:6.3.2.19]	-	GO:0046872//metal ion binding	-	gi|255582028|ref|XP_002531811.1|/6.88523e-164/protein binding protein, putative [Ricinus communis]
Litchi_GLEAN_10029155	1233	620	0.9976	88.0595	47	0.7972	6.65019	36	0.6204	5.03862	23	0.4899	3.02861	28	0.5304	3.91562	37	0.7056	5.28438	K09561|1|3e-07|54.3|cre:CHLREDRAFT_120414|STIP1 homology and U-box containing protein 1 [EC:6.3.2.19]	GO:0005829//cytosol;GO:0000151//ubiquitin ligase complex	GO:0004842//ubiquitin-protein ligase activity	GO:0031348//negative regulation of defense response;GO:0051865//protein autoubiquitination;GO:0009867//jasmonic acid mediated signaling pathway;GO:0009862//systemic acquired resistance, salicylic acid mediated signaling pathway;GO:0009414//response to water deprivation;GO:0006944//cellular membrane fusion;GO:0010363//regulation of plant-type hypersensitive response;GO:0010310//regulation of hydro…	gi|224088104|ref|XP_002308325.1|/0/predicted protein [Populus trichocarpa]
Litchi_GLEAN_10057514	645	619	0.9953	168.065	224	0.9798	60.5881	366	0.9845	97.9249	68	0.8868	17.117	226	0.9845	60.4163	309	0.9984	84.3635	K05283|1|9e-17|84.7|aly:ARALYDRAFT_354960|phosphatidylinositol glycan, class W [EC:2.3.-.-];K15692|2|6e-10|62.4|ppp:PHYPADRAFT_16563|E3 ubiquitin-protein ligase RNF13 [EC:6.3.2.19];K11982|5|3e-08|56.6|zma:100383341|E3 ubiquitin-protein ligase RNF115/126 [EC:6.3.2.19]	GO:0005773//vacuole;GO:0009507//chloroplast;GO:0022625//cytosolic large ribosomal subunit;GO:0005730//nucleolus;GO:0005886//plasma membrane	GO:0008097//5S rRNA binding	GO:0009955//adaxial/abaxial pattern specification;GO:0044260;GO:0008283//cell proliferation;GO:1901576;GO:0010015//root morphogenesis;GO:0009965//leaf morphogenesis;GO:0044085;GO:0006139//nucleobase-containing compound metabolic process;GO:0044249//cellular biosynthetic process	gi|462394861|gb|EMJ00660.1|/9.92697e-39/hypothetical protein PRUPE_ppa026992mg [Prunus persica]
[truncated: 5,282 more rows]

## Sheet: DEGs in the incompatible graft
GeneID	Length	jghn2hA_Uniq_reads_num(5710216)	jghn2hA_Coverage	jghn2hA_RPKM	jghn14dA_Uniq_reads_num(5731928)	jghn14dA_Coverage	jghn14dA_RPKM	jghn21dA_Uniq_reads_num(5794661)	jghn21dA_Coverage	jghn21dA_RPKM	zyh2hA_Uniq_reads_num(6159168)	zyh2hA_Coverage	zyh2hA_RPKM	zyh14dA_Uniq_reads_num(5799554)	zyh14dA_Coverage	zyh14dA_RPKM	zyh21dA_Uniq_reads_num(5678639)	zyh21dA_Coverage	zyh21dA_RPKM	KEGG Orthology	GO Component	GO Function	GO Process	Blast nr
Litchi_GLEAN_10002581	678	50516	0.9985	13048.1	54741	0.9985	14085.8	53157	0.9985	13530.2	44828	0.9971	10734.9	74699	0.9985	18997.2	101437	0.9985	26346.5	-	-	-	-	gi|109895416|gb|ABG47463.1|/2.23969e-117/vegetative storage protein [Litchi chinensis]
[truncated: 5,266 more rows]
